# Supplementary material for: Doughnut of social and planetary boundaries monitors a world out of balance
Source: Nature. 2025 Oct 1;646(8083):47–56. doi: 10.1038/s41586-025-09385-1 (PMC12488500; doi:10.1038/s41586-025-09385-1)
Supplement: Supplementary file 2 — This spreadsheet contains numerical results of our analysis tracking humanity’s trajectory with respect to the Doughnut of social and planetary boundaries. The ‘global_2000–2022’ tab includes global time-series values, boundaries, units and normalized overshoot/shortfall ratios (expressed in percentage terms) for each of the 35 indicators included in the global Doughnut over the 2000–2022 period. The ‘global_trends’ tab includes linear trends in overshoot and shortfall for each of the 35 indicators included in the global Doughnut, estimated from time-series data over the 2000–2022 period using ordinary least squares regression and two-sided hypothesis tests with robust standard errors (consistent with heteroskedasticity and autocorrelation). The ‘incomeGroups_2017’ tab includes values, boundaries, units and normalized overshoot/shortfall ratios for the year 2017 for each of the 33 indicators included in the three country-cluster doughnuts. [file 41586_2025_9385_MOESM2_ESM.xlsx]

## Sheet: Overview
	Doughnut of social and planetary boundaries monitors a world out of balance
	Andrew L. Fanning and Kate Raworth
	This spreadsheet contains numerical results of our analysis tracking humanity's trajectory with respect to the Doughnut of social and planetary boundaries.
	The 'global_2000-2022' tab includes global time-series values, boundaries, units, and normalised overshoot/shortfall ratios (expressed in percentage terms) for each of the 35 indicators included in the global Doughnut over the 2000-2022 period.
	The 'global_trends' tab includes linear trends in overshoot and shortfall for each of the 35 indicators included in the global Doughnut, estimated from time-series data over the 2000-2022 period using ordinary least squares regression and two-sided hypothesis tests with robust standard errors (consistent with heteroskasticity and autocorrelation).
	The 'incomeGroups_2017' tab includes values, boundaries, units, and normalised overshoot/shortfall ratios for the year 2017 for each of the 33 indicators included in the three country-cluster Doughnuts.

## Sheet: global_2000-2022
domain	dimension	type	group	grpCode	indicator	indCode	unit	date	value	boundary	shortfallOvershoot_pct
ecological	climate change	global doughnut	World	WLD	co2_ppm	CC1	ppm CO2	2000	368.96	350	27.1
ecological	climate change	global doughnut	World	WLD	co2_ppm	CC1	ppm CO2	2001	370.57	350	29.4
ecological	climate change	global doughnut	World	WLD	co2_ppm	CC1	ppm CO2	2002	372.58	350	32.3
ecological	climate change	global doughnut	World	WLD	co2_ppm	CC1	ppm CO2	2003	375.14	350	35.9
ecological	climate change	global doughnut	World	WLD	co2_ppm	CC1	ppm CO2	2004	376.95	350	38.5
ecological	climate change	global doughnut	World	WLD	co2_ppm	CC1	ppm CO2	2005	378.98	350	41.4
ecological	climate change	global doughnut	World	WLD	co2_ppm	CC1	ppm CO2	2006	381.15	350	44.5
ecological	climate change	global doughnut	World	WLD	co2_ppm	CC1	ppm CO2	2007	382.9	350	47
ecological	climate change	global doughnut	World	WLD	co2_ppm	CC1	ppm CO2	2008	385.02	350	50
ecological	climate change	global doughnut	World	WLD	co2_ppm	CC1	ppm CO2	2009	386.5	350	52.1
ecological	climate change	global doughnut	World	WLD	co2_ppm	CC1	ppm CO2	2010	388.76	350	55.4
ecological	climate change	global doughnut	World	WLD	co2_ppm	CC1	ppm CO2	2011	390.63	350	58
ecological	climate change	global doughnut	World	WLD	co2_ppm	CC1	ppm CO2	2012	392.65	350	60.9
ecological	climate change	global doughnut	World	WLD	co2_ppm	CC1	ppm CO2	2013	395.4	350	64.9
ecological	climate change	global doughnut	World	WLD	co2_ppm	CC1	ppm CO2	2014	397.34	350	67.6
ecological	climate change	global doughnut	World	WLD	co2_ppm	CC1	ppm CO2	2015	399.65	350	70.9
ecological	climate change	global doughnut	World	WLD	co2_ppm	CC1	ppm CO2	2016	403.07	350	75.8
ecological	climate change	global doughnut	World	WLD	co2_ppm	CC1	ppm CO2	2017	405.22	350	78.9
ecological	climate change	global doughnut	World	WLD	co2_ppm	CC1	ppm CO2	2018	407.61	350	82.3
ecological	climate change	global doughnut	World	WLD	co2_ppm	CC1	ppm CO2	2019	410.07	350	85.8
ecological	climate change	global doughnut	World	WLD	co2_ppm	CC1	ppm CO2	2020	412.44	350	89.2
ecological	climate change	global doughnut	World	WLD	co2_ppm	CC1	ppm CO2	2021	414.7	350	92.4
ecological	climate change	global doughnut	World	WLD	co2_ppm	CC1	ppm CO2	2022	417.07	350	95.8
ecological	climate change	global doughnut	World	WLD	erf_wm2	CC2	Watt per m2	2000	1.77	1	76.8
ecological	climate change	global doughnut	World	WLD	erf_wm2	CC2	Watt per m2	2001	1.8	1	80
ecological	climate change	global doughnut	World	WLD	erf_wm2	CC2	Watt per m2	2002	1.77	1	77
ecological	climate change	global doughnut	World	WLD	erf_wm2	CC2	Watt per m2	2003	1.78	1	78.2
ecological	climate change	global doughnut	World	WLD	erf_wm2	CC2	Watt per m2	2004	1.82	1	82.1
ecological	climate change	global doughnut	World	WLD	erf_wm2	CC2	Watt per m2	2005	1.82	1	81.8
ecological	climate change	global doughnut	World	WLD	erf_wm2	CC2	Watt per m2	2006	1.84	1	83.6
ecological	climate change	global doughnut	World	WLD	erf_wm2	CC2	Watt per m2	2007	1.91	1	90.7
ecological	climate change	global doughnut	World	WLD	erf_wm2	CC2	Watt per m2	2008	1.99	1	98.9
ecological	climate change	global doughnut	World	WLD	erf_wm2	CC2	Watt per m2	2009	2.08	1	108
ecological	climate change	global doughnut	World	WLD	erf_wm2	CC2	Watt per m2	2010	2.13	1	112.5
ecological	climate change	global doughnut	World	WLD	erf_wm2	CC2	Watt per m2	2011	2.17	1	117.1
ecological	climate change	global doughnut	World	WLD	erf_wm2	CC2	Watt per m2	2012	2.19	1	119.3
ecological	climate change	global doughnut	World	WLD	erf_wm2	CC2	Watt per m2	2013	2.31	1	130.6
ecological	climate change	global doughnut	World	WLD	erf_wm2	CC2	Watt per m2	2014	2.35	1	134.6
ecological	climate change	global doughnut	World	WLD	erf_wm2	CC2	Watt per m2	2015	2.41	1	140.8
ecological	climate change	global doughnut	World	WLD	erf_wm2	CC2	Watt per m2	2016	2.54	1	154.2
ecological	climate change	global doughnut	World	WLD	erf_wm2	CC2	Watt per m2	2017	2.58	1	158.4
ecological	climate change	global doughnut	World	WLD	erf_wm2	CC2	Watt per m2	2018	2.65	1	165
ecological	climate change	global doughnut	World	WLD	erf_wm2	CC2	Watt per m2	2019	2.65	1	164.7
ecological	climate change	global doughnut	World	WLD	erf_wm2	CC2	Watt per m2	2020	2.79	1	179.4
ecological	climate change	global doughnut	World	WLD	erf_wm2	CC2	Watt per m2	2021	2.75	1	175
ecological	climate change	global doughnut	World	WLD	erf_wm2	CC2	Watt per m2	2022	2.91	1	191.5
ecological	ocean acidification	global doughnut	World	WLD	omega_a	OA1	omega aragonite	2000	2.99	2.75	-34.2
ecological	ocean acidification	global doughnut	World	WLD	omega_a	OA1	omega aragonite	2001	2.98	2.75	-34.1
ecological	ocean acidification	global doughnut	World	WLD	omega_a	OA1	omega aragonite	2002	2.97	2.75	-31.9
ecological	ocean acidification	global doughnut	World	WLD	omega_a	OA1	omega aragonite	2003	2.98	2.75	-32.8
ecological	ocean acidification	global doughnut	World	WLD	omega_a	OA1	omega aragonite	2004	2.96	2.75	-30.7
ecological	ocean acidification	global doughnut	World	WLD	omega_a	OA1	omega aragonite	2005	2.95	2.75	-29.1
ecological	ocean acidification	global doughnut	World	WLD	omega_a	OA1	omega aragonite	2006	2.94	2.75	-27
ecological	ocean acidification	global doughnut	World	WLD	omega_a	OA1	omega aragonite	2007	2.92	2.75	-24.2
ecological	ocean acidification	global doughnut	World	WLD	omega_a	OA1	omega aragonite	2008	2.91	2.75	-23.6
ecological	ocean acidification	global doughnut	World	WLD	omega_a	OA1	omega aragonite	2009	2.92	2.75	-24.2
ecological	ocean acidification	global doughnut	World	WLD	omega_a	OA1	omega aragonite	2010	2.91	2.75	-22.8
ecological	ocean acidification	global doughnut	World	WLD	omega_a	OA1	omega aragonite	2011	2.88	2.75	-19
ecological	ocean acidification	global doughnut	World	WLD	omega_a	OA1	omega aragonite	2012	2.88	2.75	-18.8
ecological	ocean acidification	global doughnut	World	WLD	omega_a	OA1	omega aragonite	2013	2.88	2.75	-19.1
ecological	ocean acidification	global doughnut	World	WLD	omega_a	OA1	omega aragonite	2014	2.88	2.75	-19.1
ecological	ocean acidification	global doughnut	World	WLD	omega_a	OA1	omega aragonite	2015	2.88	2.75	-18.7
ecological	ocean acidification	global doughnut	World	WLD	omega_a	OA1	omega aragonite	2016	2.86	2.75	-15.8
ecological	ocean acidification	global doughnut	World	WLD	omega_a	OA1	omega aragonite	2017	2.84	2.75	-13.2
ecological	ocean acidification	global doughnut	World	WLD	omega_a	OA1	omega aragonite	2018	2.83	2.75	-11
ecological	ocean acidification	global doughnut	World	WLD	omega_a	OA1	omega aragonite	2019	2.83	2.75	-11.4
ecological	ocean acidification	global doughnut	World	WLD	omega_a	OA1	omega aragonite	2020	2.82	2.75	-10.3
ecological	ocean acidification	global doughnut	World	WLD	omega_a	OA1	omega aragonite	2021	2.8	2.75	-7.7
ecological	ocean acidification	global doughnut	World	WLD	omega_a	OA1	omega aragonite	2022	2.79	2.75	-5.2
ecological	chemical pollution	global doughnut	World	WLD	chemicalsMt_Hzd	CP1	million tonnes	2000	908.36	60	1413.9
ecological	chemical pollution	global doughnut	World	WLD	chemicalsMt_Hzd	CP1	million tonnes	2001	957.47	60	1495.8
ecological	chemical pollution	global doughnut	World	WLD	chemicalsMt_Hzd	CP1	million tonnes	2002	1006.57	60	1577.6
ecological	chemical pollution	global doughnut	World	WLD	chemicalsMt_Hzd	CP1	million tonnes	2003	1055.68	60	1659.5
ecological	chemical pollution	global doughnut	World	WLD	chemicalsMt_Hzd	CP1	million tonnes	2004	1104.79	60	1741.3
ecological	chemical pollution	global doughnut	World	WLD	chemicalsMt_Hzd	CP1	million tonnes	2005	1153.9	60	1823.2
ecological	chemical pollution	global doughnut	World	WLD	chemicalsMt_Hzd	CP1	million tonnes	2006	1203	60	1905
ecological	chemical pollution	global doughnut	World	WLD	chemicalsMt_Hzd	CP1	million tonnes	2007	1252.11	60	1986.9
ecological	chemical pollution	global doughnut	World	WLD	chemicalsMt_Hzd	CP1	million tonnes	2008	1301.22	60	2068.7
ecological	chemical pollution	global doughnut	World	WLD	chemicalsMt_Hzd	CP1	million tonnes	2009	1350.33	60	2150.5
ecological	chemical pollution	global doughnut	World	WLD	chemicalsMt_Hzd	CP1	million tonnes	2010	1399.43	60	2232.4
ecological	chemical pollution	global doughnut	World	WLD	chemicalsMt_Hzd	CP1	million tonnes	2011	1448.54	60	2314.2
ecological	chemical pollution	global doughnut	World	WLD	chemicalsMt_Hzd	CP1	million tonnes	2012	1497.65	60	2396.1
ecological	chemical pollution	global doughnut	World	WLD	chemicalsMt_Hzd	CP1	million tonnes	2013	1546.76	60	2477.9
ecological	chemical pollution	global doughnut	World	WLD	chemicalsMt_Hzd	CP1	million tonnes	2014	1595.87	60	2559.8
ecological	chemical pollution	global doughnut	World	WLD	chemicalsMt_Hzd	CP1	million tonnes	2015	1644.97	60	2641.6
ecological	chemical pollution	global doughnut	World	WLD	chemicalsMt_Hzd	CP1	million tonnes	2016	1694.08	60	2723.5
ecological	chemical pollution	global doughnut	World	WLD	chemicalsMt_Hzd	CP1	million tonnes	2017	1743.19	60	2805.3
ecological	chemical pollution	global doughnut	World	WLD	chemicalsMt_Hzd	CP1	million tonnes	2018	1792.3	60	2887.2
ecological	chemical pollution	global doughnut	World	WLD	chemicalsMt_Hzd	CP1	million tonnes	2019	1841.4	60	2969
ecological	chemical pollution	global doughnut	World	WLD	chemicalsMt_Hzd	CP1	million tonnes	2020	1890.51	60	3050.9
ecological	chemical pollution	global doughnut	World	WLD	chemicalsMt_Hzd	CP1	million tonnes	2021	1939.62	60	3132.7
ecological	chemical pollution	global doughnut	World	WLD	chemicalsMt_Hzd	CP1	million tonnes	2022	1988.73	60	3214.5
ecological	nutrient pollution	global doughnut	World	WLD	phosphorusMt	NP1	million tonnes P	2000	13.55	6.2	118.5
ecological	nutrient pollution	global doughnut	World	WLD	phosphorusMt	NP1	million tonnes P	2001	14.09	6.2	127.3
ecological	nutrient pollution	global doughnut	World	WLD	phosphorusMt	NP1	million tonnes P	2002	14.64	6.2	136.1
ecological	nutrient pollution	global doughnut	World	WLD	phosphorusMt	NP1	million tonnes P	2003	15.18	6.2	144.9
ecological	nutrient pollution	global doughnut	World	WLD	phosphorusMt	NP1	million tonnes P	2004	15.73	6.2	153.6
ecological	nutrient pollution	global doughnut	World	WLD	phosphorusMt	NP1	million tonnes P	2005	16.27	6.2	162.4
ecological	nutrient pollution	global doughnut	World	WLD	phosphorusMt	NP1	million tonnes P	2006	16.69	6.2	169.2
ecological	nutrient pollution	global doughnut	World	WLD	phosphorusMt	NP1	million tonnes P	2007	17.11	6.2	176
ecological	nutrient pollution	global doughnut	World	WLD	phosphorusMt	NP1	million tonnes P	2008	17.53	6.2	182.8
ecological	nutrient pollution	global doughnut	World	WLD	phosphorusMt	NP1	million tonnes P	2009	17.96	6.2	189.6
ecological	nutrient pollution	global doughnut	World	WLD	phosphorusMt	NP1	million tonnes P	2010	18.38	6.2	196.4
ecological	nutrient pollution	global doughnut	World	WLD	phosphorusMt	NP1	million tonnes P	2011	18.77	6.2	202.8
ecological	nutrient pollution	global doughnut	World	WLD	phosphorusMt	NP1	million tonnes P	2012	19.17	6.2	209.2
ecological	nutrient pollution	global doughnut	World	WLD	phosphorusMt	NP1	million tonnes P	2013	19.56	6.2	215.5
ecological	nutrient pollution	global doughnut	World	WLD	phosphorusMt	NP1	million tonnes P	2014	19.96	6.2	221.9
ecological	nutrient pollution	global doughnut	World	WLD	phosphorusMt	NP1	million tonnes P	2015	20.35	6.2	228.3
ecological	nutrient pollution	global doughnut	World	WLD	phosphorusMt	NP1	million tonnes P	2016	20.88	6.2	236.7
ecological	nutrient pollution	global doughnut	World	WLD	phosphorusMt	NP1	million tonnes P	2017	21.4	6.2	245.1
ecological	nutrient pollution	global doughnut	World	WLD	phosphorusMt	NP1	million tonnes P	2018	21.92	6.2	253.6
ecological	nutrient pollution	global doughnut	World	WLD	phosphorusMt	NP1	million tonnes P	2019	22.44	6.2	262
ecological	nutrient pollution	global doughnut	World	WLD	phosphorusMt	NP1	million tonnes P	2020	22.97	6.2	270.4
ecological	nutrient pollution	global doughnut	World	WLD	phosphorusMt	NP1	million tonnes P	2021	23.07	6.2	272.1
ecological	nutrient pollution	global doughnut	World	WLD	phosphorusMt	NP1	million tonnes P	2022	23.17	6.2	273.7
ecological	nutrient pollution	global doughnut	World	WLD	nitrogenMt	NP2	million tonnes N	2000	132.24	62	113.3
ecological	nutrient pollution	global doughnut	World	WLD	nitrogenMt	NP2	million tonnes N	2001	134.93	62	117.6
ecological	nutrient pollution	global doughnut	World	WLD	nitrogenMt	NP2	million tonnes N	2002	137.62	62	122
ecological	nutrient pollution	global doughnut	World	WLD	nitrogenMt	NP2	million tonnes N	2003	140.31	62	126.3
ecological	nutrient pollution	global doughnut	World	WLD	nitrogenMt	NP2	million tonnes N	2004	143	62	130.7
ecological	nutrient pollution	global doughnut	World	WLD	nitrogenMt	NP2	million tonnes N	2005	145.7	62	135
ecological	nutrient pollution	global doughnut	World	WLD	nitrogenMt	NP2	million tonnes N	2006	148.6	62	139.7
ecological	nutrient pollution	global doughnut	World	WLD	nitrogenMt	NP2	million tonnes N	2007	151.51	62	144.4
ecological	nutrient pollution	global doughnut	World	WLD	nitrogenMt	NP2	million tonnes N	2008	154.42	62	149.1
ecological	nutrient pollution	global doughnut	World	WLD	nitrogenMt	NP2	million tonnes N	2009	157.33	62	153.8
ecological	nutrient pollution	global doughnut	World	WLD	nitrogenMt	NP2	million tonnes N	2010	160.24	62	158.5
ecological	nutrient pollution	global doughnut	World	WLD	nitrogenMt	NP2	million tonnes N	2011	163.25	62	163.3
ecological	nutrient pollution	global doughnut	World	WLD	nitrogenMt	NP2	million tonnes N	2012	166.25	62	168.1
ecological	nutrient pollution	global doughnut	World	WLD	nitrogenMt	NP2	million tonnes N	2013	169.25	62	173
ecological	nutrient pollution	global doughnut	World	WLD	nitrogenMt	NP2	million tonnes N	2014	172.26	62	177.8
ecological	nutrient pollution	global doughnut	World	WLD	nitrogenMt	NP2	million tonnes N	2015	175.26	62	182.7
ecological	nutrient pollution	global doughnut	World	WLD	nitrogenMt	NP2	million tonnes N	2016	178.13	62	187.3
ecological	nutrient pollution	global doughnut	World	WLD	nitrogenMt	NP2	million tonnes N	2017	181	62	191.9
ecological	nutrient pollution	global doughnut	World	WLD	nitrogenMt	NP2	million tonnes N	2018	183.87	62	196.6
ecological	nutrient pollution	global doughnut	World	WLD	nitrogenMt	NP2	million tonnes N	2019	186.74	62	201.2
ecological	nutrient pollution	global doughnut	World	WLD	nitrogenMt	NP2	million tonnes N	2020	189.61	62	205.8
ecological	nutrient pollution	global doughnut	World	WLD	nitrogenMt	NP2	million tonnes N	2021	191.97	62	209.6
ecological	nutrient pollution	global doughnut	World	WLD	nitrogenMt	NP2	million tonnes N	2022	194.34	62	213.4
ecological	air pollution	global doughnut	World	WLD	interhemAOD	AP1	interhemispheric AOD	2000	0.08	0.1	-28.6
ecological	air pollution	global doughnut	World	WLD	interhemAOD	AP1	interhemispheric AOD	2001	0.08	0.1	-28.6
ecological	air pollution	global doughnut	World	WLD	interhemAOD	AP1	interhemispheric AOD	2002	0.08	0.1	-28.6
ecological	air pollution	global doughnut	World	WLD	interhemAOD	AP1	interhemispheric AOD	2003	0.08	0.1	-28.6
ecological	air pollution	global doughnut	World	WLD	interhemAOD	AP1	interhemispheric AOD	2004	0.08	0.1	-28.6
ecological	air pollution	global doughnut	World	WLD	interhemAOD	AP1	interhemispheric AOD	2005	0.08	0.1	-28.6
ecological	air pollution	global doughnut	World	WLD	interhemAOD	AP1	interhemispheric AOD	2006	0.08	0.1	-28.6
ecological	air pollution	global doughnut	World	WLD	interhemAOD	AP1	interhemispheric AOD	2007	0.08	0.1	-28.6
ecological	air pollution	global doughnut	World	WLD	interhemAOD	AP1	interhemispheric AOD	2008	0.08	0.1	-28.6
ecological	air pollution	global doughnut	World	WLD	interhemAOD	AP1	interhemispheric AOD	2009	0.08	0.1	-28.6
ecological	air pollution	global doughnut	World	WLD	interhemAOD	AP1	interhemispheric AOD	2010	0.08	0.1	-28.6
ecological	air pollution	global doughnut	World	WLD	interhemAOD	AP1	interhemispheric AOD	2011	0.08	0.1	-28.6
ecological	air pollution	global doughnut	World	WLD	interhemAOD	AP1	interhemispheric AOD	2012	0.08	0.1	-28.6
ecological	air pollution	global doughnut	World	WLD	interhemAOD	AP1	interhemispheric AOD	2013	0.08	0.1	-28.6
ecological	air pollution	global doughnut	World	WLD	interhemAOD	AP1	interhemispheric AOD	2014	0.08	0.1	-28.6
ecological	air pollution	global doughnut	World	WLD	interhemAOD	AP1	interhemispheric AOD	2015	0.08	0.1	-28.6
ecological	air pollution	global doughnut	World	WLD	interhemAOD	AP1	interhemispheric AOD	2016	0.08	0.1	-28.6
ecological	air pollution	global doughnut	World	WLD	interhemAOD	AP1	interhemispheric AOD	2017	0.08	0.1	-28.6
ecological	air pollution	global doughnut	World	WLD	interhemAOD	AP1	interhemispheric AOD	2018	0.08	0.1	-28.6
ecological	air pollution	global doughnut	World	WLD	interhemAOD	AP1	interhemispheric AOD	2019	0.08	0.1	-28.6
ecological	air pollution	global doughnut	World	WLD	interhemAOD	AP1	interhemispheric AOD	2020	0.08	0.1	-28.6
ecological	air pollution	global doughnut	World	WLD	interhemAOD	AP1	interhemispheric AOD	2021	0.08	0.1	-28.6
ecological	air pollution	global doughnut	World	WLD	interhemAOD	AP1	interhemispheric AOD	2022	0.08	0.1	-28.6
ecological	freshwater disruption	global doughnut	World	WLD	blueDev	FD1	percent	2000	17.83	10.2	74.8
ecological	freshwater disruption	global doughnut	World	WLD	blueDev	FD1	percent	2001	18.64	10.2	82.7
ecological	freshwater disruption	global doughnut	World	WLD	blueDev	FD1	percent	2002	19	10.2	86.3
ecological	freshwater disruption	global doughnut	World	WLD	blueDev	FD1	percent	2003	17.69	10.2	73.5
ecological	freshwater disruption	global doughnut	World	WLD	blueDev	FD1	percent	2004	16.96	10.2	66.3
ecological	freshwater disruption	global doughnut	World	WLD	blueDev	FD1	percent	2005	18.6	10.2	82.3
ecological	freshwater disruption	global doughnut	World	WLD	blueDev	FD1	percent	2006	18.6	10.2	82.3
ecological	freshwater disruption	global doughnut	World	WLD	blueDev	FD1	percent	2007	18.6	10.2	82.3
ecological	freshwater disruption	global doughnut	World	WLD	blueDev	FD1	percent	2008	18.6	10.2	82.3
ecological	freshwater disruption	global doughnut	World	WLD	blueDev	FD1	percent	2009	18.6	10.2	82.3
ecological	freshwater disruption	global doughnut	World	WLD	blueDev	FD1	percent	2010	18.6	10.2	82.3
ecological	freshwater disruption	global doughnut	World	WLD	blueDev	FD1	percent	2011	18.6	10.2	82.3
ecological	freshwater disruption	global doughnut	World	WLD	blueDev	FD1	percent	2012	18.6	10.2	82.3
ecological	freshwater disruption	global doughnut	World	WLD	blueDev	FD1	percent	2013	18.6	10.2	82.3
ecological	freshwater disruption	global doughnut	World	WLD	blueDev	FD1	percent	2014	18.6	10.2	82.3
ecological	freshwater disruption	global doughnut	World	WLD	blueDev	FD1	percent	2015	18.6	10.2	82.3
ecological	freshwater disruption	global doughnut	World	WLD	blueDev	FD1	percent	2016	18.6	10.2	82.3
ecological	freshwater disruption	global doughnut	World	WLD	blueDev	FD1	percent	2017	18.6	10.2	82.3
ecological	freshwater disruption	global doughnut	World	WLD	blueDev	FD1	percent	2018	18.6	10.2	82.3
ecological	freshwater disruption	global doughnut	World	WLD	blueDev	FD1	percent	2019	18.6	10.2	82.3
ecological	freshwater disruption	global doughnut	World	WLD	blueDev	FD1	percent	2020	18.6	10.2	82.3
ecological	freshwater disruption	global doughnut	World	WLD	blueDev	FD1	percent	2021	18.6	10.2	82.3
ecological	freshwater disruption	global doughnut	World	WLD	blueDev	FD1	percent	2022	18.6	10.2	82.3
ecological	freshwater disruption	global doughnut	World	WLD	soilDev	FD2	percent	2000	15.43	11.1	39
ecological	freshwater disruption	global doughnut	World	WLD	soilDev	FD2	percent	2001	16.37	11.1	47.5
ecological	freshwater disruption	global doughnut	World	WLD	soilDev	FD2	percent	2002	15.84	11.1	42.7
ecological	freshwater disruption	global doughnut	World	WLD	soilDev	FD2	percent	2003	16.02	11.1	44.3
ecological	freshwater disruption	global doughnut	World	WLD	soilDev	FD2	percent	2004	16.01	11.1	44.3
ecological	freshwater disruption	global doughnut	World	WLD	soilDev	FD2	percent	2005	17.35	11.1	56.4
ecological	freshwater disruption	global doughnut	World	WLD	soilDev	FD2	percent	2006	16.83	11.1	51.6
ecological	freshwater disruption	global doughnut	World	WLD	soilDev	FD2	percent	2007	17.02	11.1	53.3
ecological	freshwater disruption	global doughnut	World	WLD	soilDev	FD2	percent	2008	18.44	11.1	66.1
ecological	freshwater disruption	global doughnut	World	WLD	soilDev	FD2	percent	2009	18.96	11.1	70.8
ecological	freshwater disruption	global doughnut	World	WLD	soilDev	FD2	percent	2010	18.68	11.1	68.3
ecological	freshwater disruption	global doughnut	World	WLD	soilDev	FD2	percent	2011	18.21	11.1	64.1
ecological	freshwater disruption	global doughnut	World	WLD	soilDev	FD2	percent	2012	17.81	11.1	60.5
ecological	freshwater disruption	global doughnut	World	WLD	soilDev	FD2	percent	2013	19.74	11.1	77.8
ecological	freshwater disruption	global doughnut	World	WLD	soilDev	FD2	percent	2014	19.25	11.1	73.5
ecological	freshwater disruption	global doughnut	World	WLD	soilDev	FD2	percent	2015	19.25	11.1	73.5
ecological	freshwater disruption	global doughnut	World	WLD	soilDev	FD2	percent	2016	19.25	11.1	73.5
ecological	freshwater disruption	global doughnut	World	WLD	soilDev	FD2	percent	2017	19.25	11.1	73.5
ecological	freshwater disruption	global doughnut	World	WLD	soilDev	FD2	percent	2018	19.25	11.1	73.5
ecological	freshwater disruption	global doughnut	World	WLD	soilDev	FD2	percent	2019	19.25	11.1	73.5
ecological	freshwater disruption	global doughnut	World	WLD	soilDev	FD2	percent	2020	19.25	11.1	73.5
ecological	freshwater disruption	global doughnut	World	WLD	soilDev	FD2	percent	2021	19.25	11.1	73.5
ecological	freshwater disruption	global doughnut	World	WLD	soilDev	FD2	percent	2022	19.25	11.1	73.5
ecological	land conversion	global doughnut	World	WLD	forestAreaMKM2	LC1	million km2	2000	39.21	47.9	54.4
ecological	land conversion	global doughnut	World	WLD	forestAreaMKM2	LC1	million km2	2001	39.16	47.9	54.7
ecological	land conversion	global doughnut	World	WLD	forestAreaMKM2	LC1	million km2	2002	39.11	47.9	55
ecological	land conversion	global doughnut	World	WLD	forestAreaMKM2	LC1	million km2	2003	39.06	47.9	55.3
ecological	land conversion	global doughnut	World	WLD	forestAreaMKM2	LC1	million km2	2004	39.01	47.9	55.7
ecological	land conversion	global doughnut	World	WLD	forestAreaMKM2	LC1	million km2	2005	38.96	47.9	56
ecological	land conversion	global doughnut	World	WLD	forestAreaMKM2	LC1	million km2	2006	38.91	47.9	56.3
ecological	land conversion	global doughnut	World	WLD	forestAreaMKM2	LC1	million km2	2007	38.87	47.9	56.6
ecological	land conversion	global doughnut	World	WLD	forestAreaMKM2	LC1	million km2	2008	38.82	47.9	56.9
ecological	land conversion	global doughnut	World	WLD	forestAreaMKM2	LC1	million km2	2009	38.77	47.9	57.2
ecological	land conversion	global doughnut	World	WLD	forestAreaMKM2	LC1	million km2	2010	38.72	47.9	57.5
ecological	land conversion	global doughnut	World	WLD	forestAreaMKM2	LC1	million km2	2011	38.68	47.9	57.7
ecological	land conversion	global doughnut	World	WLD	forestAreaMKM2	LC1	million km2	2012	38.64	47.9	58
ecological	land conversion	global doughnut	World	WLD	forestAreaMKM2	LC1	million km2	2013	38.59	47.9	58.3
ecological	land conversion	global doughnut	World	WLD	forestAreaMKM2	LC1	million km2	2014	38.55	47.9	58.5
ecological	land conversion	global doughnut	World	WLD	forestAreaMKM2	LC1	million km2	2015	38.51	47.9	58.8
ecological	land conversion	global doughnut	World	WLD	forestAreaMKM2	LC1	million km2	2016	38.46	47.9	59.1
ecological	land conversion	global doughnut	World	WLD	forestAreaMKM2	LC1	million km2	2017	38.41	47.9	59.4
ecological	land conversion	global doughnut	World	WLD	forestAreaMKM2	LC1	million km2	2018	38.37	47.9	59.7
ecological	land conversion	global doughnut	World	WLD	forestAreaMKM2	LC1	million km2	2019	38.32	47.9	60
ecological	land conversion	global doughnut	World	WLD	forestAreaMKM2	LC1	million km2	2020	38.27	47.9	60.3
ecological	land conversion	global doughnut	World	WLD	forestAreaMKM2	LC1	million km2	2021	38.22	47.9	60.6
ecological	land conversion	global doughnut	World	WLD	forestAreaMKM2	LC1	million km2	2022	38.18	47.9	60.9
ecological	biodiversity breakdown	global doughnut	World	WLD	extinction1900	BB1	extinctions per million species-years	2000	100	10	900
ecological	biodiversity breakdown	global doughnut	World	WLD	extinction1900	BB1	extinctions per million species-years	2001	100	10	900
ecological	biodiversity breakdown	global doughnut	World	WLD	extinction1900	BB1	extinctions per million species-years	2002	100	10	900
ecological	biodiversity breakdown	global doughnut	World	WLD	extinction1900	BB1	extinctions per million species-years	2003	100	10	900
ecological	biodiversity breakdown	global doughnut	World	WLD	extinction1900	BB1	extinctions per million species-years	2004	100	10	900
ecological	biodiversity breakdown	global doughnut	World	WLD	extinction1900	BB1	extinctions per million species-years	2005	100	10	900
ecological	biodiversity breakdown	global doughnut	World	WLD	extinction1900	BB1	extinctions per million species-years	2006	100	10	900
ecological	biodiversity breakdown	global doughnut	World	WLD	extinction1900	BB1	extinctions per million species-years	2007	100	10	900
ecological	biodiversity breakdown	global doughnut	World	WLD	extinction1900	BB1	extinctions per million species-years	2008	100	10	900
ecological	biodiversity breakdown	global doughnut	World	WLD	extinction1900	BB1	extinctions per million species-years	2009	100	10	900
ecological	biodiversity breakdown	global doughnut	World	WLD	extinction1900	BB1	extinctions per million species-years	2010	100	10	900
ecological	biodiversity breakdown	global doughnut	World	WLD	extinction1900	BB1	extinctions per million species-years	2011	100	10	900
ecological	biodiversity breakdown	global doughnut	World	WLD	extinction1900	BB1	extinctions per million species-years	2012	100	10	900
ecological	biodiversity breakdown	global doughnut	World	WLD	extinction1900	BB1	extinctions per million species-years	2013	100	10	900
ecological	biodiversity breakdown	global doughnut	World	WLD	extinction1900	BB1	extinctions per million species-years	2014	100	10	900
ecological	biodiversity breakdown	global doughnut	World	WLD	extinction1900	BB1	extinctions per million species-years	2015	100	10	900
ecological	biodiversity breakdown	global doughnut	World	WLD	extinction1900	BB1	extinctions per million species-years	2016	100	10	900
ecological	biodiversity breakdown	global doughnut	World	WLD	extinction1900	BB1	extinctions per million species-years	2017	100	10	900
ecological	biodiversity breakdown	global doughnut	World	WLD	extinction1900	BB1	extinctions per million species-years	2018	100	10	900
ecological	biodiversity breakdown	global doughnut	World	WLD	extinction1900	BB1	extinctions per million species-years	2019	100	10	900
ecological	biodiversity breakdown	global doughnut	World	WLD	extinction1900	BB1	extinctions per million species-years	2020	100	10	900
ecological	biodiversity breakdown	global doughnut	World	WLD	extinction1900	BB1	extinctions per million species-years	2021	100	10	900
ecological	biodiversity breakdown	global doughnut	World	WLD	extinction1900	BB1	extinctions per million species-years	2022	100	10	900
ecological	biodiversity breakdown	global doughnut	World	WLD	hanppGtC	BB2	billion tonnes C	2000	14.6	5.59	161.2
ecological	biodiversity breakdown	global doughnut	World	WLD	hanppGtC	BB2	billion tonnes C	2001	14.71	5.59	163.1
ecological	biodiversity breakdown	global doughnut	World	WLD	hanppGtC	BB2	billion tonnes C	2002	14.82	5.59	165.1
ecological	biodiversity breakdown	global doughnut	World	WLD	hanppGtC	BB2	billion tonnes C	2003	14.93	5.59	167.1
ecological	biodiversity breakdown	global doughnut	World	WLD	hanppGtC	BB2	billion tonnes C	2004	15.04	5.59	169.1
ecological	biodiversity breakdown	global doughnut	World	WLD	hanppGtC	BB2	billion tonnes C	2005	15.15	5.59	171
ecological	biodiversity breakdown	global doughnut	World	WLD	hanppGtC	BB2	billion tonnes C	2006	15.26	5.59	173
ecological	biodiversity breakdown	global doughnut	World	WLD	hanppGtC	BB2	billion tonnes C	2007	15.37	5.59	175
ecological	biodiversity breakdown	global doughnut	World	WLD	hanppGtC	BB2	billion tonnes C	2008	15.48	5.59	176.9
ecological	biodiversity breakdown	global doughnut	World	WLD	hanppGtC	BB2	billion tonnes C	2009	15.59	5.59	178.9
ecological	biodiversity breakdown	global doughnut	World	WLD	hanppGtC	BB2	billion tonnes C	2010	15.7	5.59	180.9
ecological	biodiversity breakdown	global doughnut	World	WLD	hanppGtC	BB2	billion tonnes C	2011	15.81	5.59	182.8
ecological	biodiversity breakdown	global doughnut	World	WLD	hanppGtC	BB2	billion tonnes C	2012	15.92	5.59	184.8
ecological	biodiversity breakdown	global doughnut	World	WLD	hanppGtC	BB2	billion tonnes C	2013	16.03	5.59	186.8
ecological	biodiversity breakdown	global doughnut	World	WLD	hanppGtC	BB2	billion tonnes C	2014	16.14	5.59	188.7
ecological	biodiversity breakdown	global doughnut	World	WLD	hanppGtC	BB2	billion tonnes C	2015	16.25	5.59	190.7
ecological	biodiversity breakdown	global doughnut	World	WLD	hanppGtC	BB2	billion tonnes C	2016	16.36	5.59	192.7
ecological	biodiversity breakdown	global doughnut	World	WLD	hanppGtC	BB2	billion tonnes C	2017	16.47	5.59	194.6
ecological	biodiversity breakdown	global doughnut	World	WLD	hanppGtC	BB2	billion tonnes C	2018	16.58	5.59	196.6
ecological	biodiversity breakdown	global doughnut	World	WLD	hanppGtC	BB2	billion tonnes C	2019	16.69	5.59	198.6
ecological	biodiversity breakdown	global doughnut	World	WLD	hanppGtC	BB2	billion tonnes C	2020	16.8	5.59	200.5
ecological	biodiversity breakdown	global doughnut	World	WLD	hanppGtC	BB2	billion tonnes C	2021	16.91	5.59	202.5
ecological	biodiversity breakdown	global doughnut	World	WLD	hanppGtC	BB2	billion tonnes C	2022	17.02	5.59	204.5
ecological	ozone depletion	global doughnut	World	WLD	totalOzone	OD1	Dobson units	2000	284.3	276	-59.3
ecological	ozone depletion	global doughnut	World	WLD	totalOzone	OD1	Dobson units	2001	284.85	276	-63.2
ecological	ozone depletion	global doughnut	World	WLD	totalOzone	OD1	Dobson units	2002	280.42	276	-31.6
ecological	ozone depletion	global doughnut	World	WLD	totalOzone	OD1	Dobson units	2003	286.18	276	-72.7
ecological	ozone depletion	global doughnut	World	WLD	totalOzone	OD1	Dobson units	2004	279.53	276	-25.2
ecological	ozone depletion	global doughnut	World	WLD	totalOzone	OD1	Dobson units	2005	284.92	276	-63.7
ecological	ozone depletion	global doughnut	World	WLD	totalOzone	OD1	Dobson units	2006	278.98	276	-21.3
ecological	ozone depletion	global doughnut	World	WLD	totalOzone	OD1	Dobson units	2007	285.8	276	-70
ecological	ozone depletion	global doughnut	World	WLD	totalOzone	OD1	Dobson units	2008	280.11	276	-29.3
ecological	ozone depletion	global doughnut	World	WLD	totalOzone	OD1	Dobson units	2009	284.04	276	-57.4
ecological	ozone depletion	global doughnut	World	WLD	totalOzone	OD1	Dobson units	2010	285.67	276	-69.1
ecological	ozone depletion	global doughnut	World	WLD	totalOzone	OD1	Dobson units	2011	285.41	276	-67.2
ecological	ozone depletion	global doughnut	World	WLD	totalOzone	OD1	Dobson units	2012	285.38	276	-67
ecological	ozone depletion	global doughnut	World	WLD	totalOzone	OD1	Dobson units	2013	279.7	276	-26.4
ecological	ozone depletion	global doughnut	World	WLD	totalOzone	OD1	Dobson units	2014	285.52	276	-68
ecological	ozone depletion	global doughnut	World	WLD	totalOzone	OD1	Dobson units	2015	285.37	276	-66.9
ecological	ozone depletion	global doughnut	World	WLD	totalOzone	OD1	Dobson units	2016	279.18	276	-22.7
ecological	ozone depletion	global doughnut	World	WLD	totalOzone	OD1	Dobson units	2017	283.75	276	-55.3
ecological	ozone depletion	global doughnut	World	WLD	totalOzone	OD1	Dobson units	2018	286.32	276	-73.7
ecological	ozone depletion	global doughnut	World	WLD	totalOzone	OD1	Dobson units	2019	279.56	276	-25.4
ecological	ozone depletion	global doughnut	World	WLD	totalOzone	OD1	Dobson units	2020	281.96	276	-42.6
ecological	ozone depletion	global doughnut	World	WLD	totalOzone	OD1	Dobson units	2021	284.58	276	-61.3
ecological	ozone depletion	global doughnut	World	WLD	totalOzone	OD1	Dobson units	2022	284.58	276	-61.3
social	food	global doughnut	World	WLD	undernourishment	NU1	percent	2000	13.09	0	13.1
social	food	global doughnut	World	WLD	undernourishment	NU1	percent	2001	13.14	0	13.1
social	food	global doughnut	World	WLD	undernourishment	NU1	percent	2002	13.18	0	13.2
social	food	global doughnut	World	WLD	undernourishment	NU1	percent	2003	13.12	0	13.1
social	food	global doughnut	World	WLD	undernourishment	NU1	percent	2004	12.79	0	12.8
social	food	global doughnut	World	WLD	undernourishment	NU1	percent	2005	12.24	0	12.2
social	food	global doughnut	World	WLD	undernourishment	NU1	percent	2006	11.36	0	11.4
social	food	global doughnut	World	WLD	undernourishment	NU1	percent	2007	10.44	0	10.4
social	food	global doughnut	World	WLD	undernourishment	NU1	percent	2008	9.78	0	9.8
social	food	global doughnut	World	WLD	undernourishment	NU1	percent	2009	9.29	0	9.3
social	food	global doughnut	World	WLD	undernourishment	NU1	percent	2010	8.93	0	8.9
social	food	global doughnut	World	WLD	undernourishment	NU1	percent	2011	8.65	0	8.7
social	food	global doughnut	World	WLD	undernourishment	NU1	percent	2012	8.42	0	8.4
social	food	global doughnut	World	WLD	undernourishment	NU1	percent	2013	8.19	0	8.2
social	food	global doughnut	World	WLD	undernourishment	NU1	percent	2014	8.12	0	8.1
social	food	global doughnut	World	WLD	undernourishment	NU1	percent	2015	8.1	0	8.1
social	food	global doughnut	World	WLD	undernourishment	NU1	percent	2016	8.03	0	8
social	food	global doughnut	World	WLD	undernourishment	NU1	percent	2017	7.89	0	7.9
social	food	global doughnut	World	WLD	undernourishment	NU1	percent	2018	7.88	0	7.9
social	food	global doughnut	World	WLD	undernourishment	NU1	percent	2019	8.33	0	8.3
social	food	global doughnut	World	WLD	undernourishment	NU1	percent	2020	8.91	0	8.9
social	food	global doughnut	World	WLD	undernourishment	NU1	percent	2021	9.44	0	9.4
social	food	global doughnut	World	WLD	undernourishment	NU1	percent	2022	9.62	0	9.6
social	food	global doughnut	World	WLD	foodInsecurity	NU2	percent	2000	NA	0	NA
social	food	global doughnut	World	WLD	foodInsecurity	NU2	percent	2001	NA	0	NA
social	food	global doughnut	World	WLD	foodInsecurity	NU2	percent	2002	NA	0	NA
social	food	global doughnut	World	WLD	foodInsecurity	NU2	percent	2003	NA	0	NA
social	food	global doughnut	World	WLD	foodInsecurity	NU2	percent	2004	NA	0	NA
social	food	global doughnut	World	WLD	foodInsecurity	NU2	percent	2005	NA	0	NA
social	food	global doughnut	World	WLD	foodInsecurity	NU2	percent	2006	NA	0	NA
social	food	global doughnut	World	WLD	foodInsecurity	NU2	percent	2007	NA	0	NA
social	food	global doughnut	World	WLD	foodInsecurity	NU2	percent	2008	NA	0	NA
social	food	global doughnut	World	WLD	foodInsecurity	NU2	percent	2009	NA	0	NA
social	food	global doughnut	World	WLD	foodInsecurity	NU2	percent	2010	NA	0	NA
social	food	global doughnut	World	WLD	foodInsecurity	NU2	percent	2011	NA	0	NA
social	food	global doughnut	World	WLD	foodInsecurity	NU2	percent	2012	NA	0	NA
social	food	global doughnut	World	WLD	foodInsecurity	NU2	percent	2013	NA	0	NA
social	food	global doughnut	World	WLD	foodInsecurity	NU2	percent	2014	NA	0	NA
social	food	global doughnut	World	WLD	foodInsecurity	NU2	percent	2015	22.24	0	22.2
social	food	global doughnut	World	WLD	foodInsecurity	NU2	percent	2016	23.14	0	23.1
social	food	global doughnut	World	WLD	foodInsecurity	NU2	percent	2017	23.78	0	23.8
social	food	global doughnut	World	WLD	foodInsecurity	NU2	percent	2018	24.02	0	24
social	food	global doughnut	World	WLD	foodInsecurity	NU2	percent	2019	25.34	0	25.3
social	food	global doughnut	World	WLD	foodInsecurity	NU2	percent	2020	27.07	0	27.1
social	food	global doughnut	World	WLD	foodInsecurity	NU2	percent	2021	28.87	0	28.9
social	food	global doughnut	World	WLD	foodInsecurity	NU2	percent	2022	29.36	0	29.4
social	health	global doughnut	World	WLD	under5death	HE1	percent	2000	75.4	0	75.4
social	health	global doughnut	World	WLD	under5death	HE1	percent	2001	74.89	0	74.9
social	health	global doughnut	World	WLD	under5death	HE1	percent	2002	75.03	0	75
social	health	global doughnut	World	WLD	under5death	HE1	percent	2003	73.27	0	73.3
social	health	global doughnut	World	WLD	under5death	HE1	percent	2004	73.44	0	73.4
social	health	global doughnut	World	WLD	under5death	HE1	percent	2005	50.09	0	50.1
social	health	global doughnut	World	WLD	under5death	HE1	percent	2006	46.51	0	46.5
social	health	global doughnut	World	WLD	under5death	HE1	percent	2007	46.68	0	46.7
social	health	global doughnut	World	WLD	under5death	HE1	percent	2008	46.76	0	46.8
social	health	global doughnut	World	WLD	under5death	HE1	percent	2009	46.94	0	46.9
social	health	global doughnut	World	WLD	under5death	HE1	percent	2010	47.09	0	47.1
social	health	global doughnut	World	WLD	under5death	HE1	percent	2011	47.33	0	47.3
social	health	global doughnut	World	WLD	under5death	HE1	percent	2012	47.84	0	47.8
social	health	global doughnut	World	WLD	under5death	HE1	percent	2013	47.59	0	47.6
social	health	global doughnut	World	WLD	under5death	HE1	percent	2014	46.05	0	46
social	health	global doughnut	World	WLD	under5death	HE1	percent	2015	46.27	0	46.3
social	health	global doughnut	World	WLD	under5death	HE1	percent	2016	45.83	0	45.8
social	health	global doughnut	World	WLD	under5death	HE1	percent	2017	46.07	0	46.1
social	health	global doughnut	World	WLD	under5death	HE1	percent	2018	42.83	0	42.8
social	health	global doughnut	World	WLD	under5death	HE1	percent	2019	42.9	0	42.9
social	health	global doughnut	World	WLD	under5death	HE1	percent	2020	42.94	0	42.9
social	health	global doughnut	World	WLD	under5death	HE1	percent	2021	42.32	0	42.3
social	health	global doughnut	World	WLD	under5death	HE1	percent	2022	42.62	0	42.6
social	health	global doughnut	World	WLD	UHCindex	HE2	percent	2000	79.05	0	79.1
social	health	global doughnut	World	WLD	UHCindex	HE2	percent	2001	79.18	0	79.2
social	health	global doughnut	World	WLD	UHCindex	HE2	percent	2002	79.11	0	79.1
social	health	global doughnut	World	WLD	UHCindex	HE2	percent	2003	77.89	0	77.9
social	health	global doughnut	World	WLD	UHCindex	HE2	percent	2004	74.45	0	74.5
social	health	global doughnut	World	WLD	UHCindex	HE2	percent	2005	73.89	0	73.9
social	health	global doughnut	World	WLD	UHCindex	HE2	percent	2006	72.05	0	72
social	health	global doughnut	World	WLD	UHCindex	HE2	percent	2007	51.47	0	51.5
social	health	global doughnut	World	WLD	UHCindex	HE2	percent	2008	48.78	0	48.8
social	health	global doughnut	World	WLD	UHCindex	HE2	percent	2009	46.82	0	46.8
social	health	global doughnut	World	WLD	UHCindex	HE2	percent	2010	47.04	0	47
social	health	global doughnut	World	WLD	UHCindex	HE2	percent	2011	45.8	0	45.8
social	health	global doughnut	World	WLD	UHCindex	HE2	percent	2012	45.45	0	45.4
social	health	global doughnut	World	WLD	UHCindex	HE2	percent	2013	44.56	0	44.6
social	health	global doughnut	World	WLD	UHCindex	HE2	percent	2014	44.73	0	44.7
social	health	global doughnut	World	WLD	UHCindex	HE2	percent	2015	43.88	0	43.9
social	health	global doughnut	World	WLD	UHCindex	HE2	percent	2016	44.35	0	44.3
social	health	global doughnut	World	WLD	UHCindex	HE2	percent	2017	24.96	0	25
social	health	global doughnut	World	WLD	UHCindex	HE2	percent	2018	25.44	0	25.4
social	health	global doughnut	World	WLD	UHCindex	HE2	percent	2019	24.78	0	24.8
social	health	global doughnut	World	WLD	UHCindex	HE2	percent	2020	27.2	0	27.2
social	health	global doughnut	World	WLD	UHCindex	HE2	percent	2021	27.75	0	27.7
social	health	global doughnut	World	WLD	UHCindex	HE2	percent	2022	28.07	0	28.1
social	education	global doughnut	World	WLD	adultLiteracy	ED1	percent	2000	23.13	0	23.1
social	education	global doughnut	World	WLD	adultLiteracy	ED1	percent	2001	23.15	0	23.2
social	education	global doughnut	World	WLD	adultLiteracy	ED1	percent	2002	23.08	0	23.1
social	education	global doughnut	World	WLD	adultLiteracy	ED1	percent	2003	22.96	0	23
social	education	global doughnut	World	WLD	adultLiteracy	ED1	percent	2004	22.7	0	22.7
social	education	global doughnut	World	WLD	adultLiteracy	ED1	percent	2005	22.45	0	22.4
social	education	global doughnut	World	WLD	adultLiteracy	ED1	percent	2006	21.98	0	22
social	education	global doughnut	World	WLD	adultLiteracy	ED1	percent	2007	21.84	0	21.8
social	education	global doughnut	World	WLD	adultLiteracy	ED1	percent	2008	21.43	0	21.4
social	education	global doughnut	World	WLD	adultLiteracy	ED1	percent	2009	20.86	0	20.9
social	education	global doughnut	World	WLD	adultLiteracy	ED1	percent	2010	20.28	0	20.3
social	education	global doughnut	World	WLD	adultLiteracy	ED1	percent	2011	19.71	0	19.7
social	education	global doughnut	World	WLD	adultLiteracy	ED1	percent	2012	19.33	0	19.3
social	education	global doughnut	World	WLD	adultLiteracy	ED1	percent	2013	19.04	0	19
social	education	global doughnut	World	WLD	adultLiteracy	ED1	percent	2014	18.65	0	18.6
social	education	global doughnut	World	WLD	adultLiteracy	ED1	percent	2015	18.29	0	18.3
social	education	global doughnut	World	WLD	adultLiteracy	ED1	percent	2016	17.82	0	17.8
social	education	global doughnut	World	WLD	adultLiteracy	ED1	percent	2017	17.4	0	17.4
social	education	global doughnut	World	WLD	adultLiteracy	ED1	percent	2018	17.05	0	17
social	education	global doughnut	World	WLD	adultLiteracy	ED1	percent	2019	16.63	0	16.6
social	education	global doughnut	World	WLD	adultLiteracy	ED1	percent	2020	16.39	0	16.4
social	education	global doughnut	World	WLD	adultLiteracy	ED1	percent	2021	16.29	0	16.3
social	education	global doughnut	World	WLD	adultLiteracy	ED1	percent	2022	16.15	0	16.2
social	education	global doughnut	World	WLD	secondarySchool	ED2	percent	2000	60.87	0	60.9
social	education	global doughnut	World	WLD	secondarySchool	ED2	percent	2001	60.48	0	60.5
social	education	global doughnut	World	WLD	secondarySchool	ED2	percent	2002	59.97	0	60
social	education	global doughnut	World	WLD	secondarySchool	ED2	percent	2003	59.61	0	59.6
social	education	global doughnut	World	WLD	secondarySchool	ED2	percent	2004	59.1	0	59.1
social	education	global doughnut	World	WLD	secondarySchool	ED2	percent	2005	58.58	0	58.6
social	education	global doughnut	World	WLD	secondarySchool	ED2	percent	2006	57.53	0	57.5
social	education	global doughnut	World	WLD	secondarySchool	ED2	percent	2007	56.71	0	56.7
social	education	global doughnut	World	WLD	secondarySchool	ED2	percent	2008	54.9	0	54.9
social	education	global doughnut	World	WLD	secondarySchool	ED2	percent	2009	53.53	0	53.5
social	education	global doughnut	World	WLD	secondarySchool	ED2	percent	2010	52.32	0	52.3
social	education	global doughnut	World	WLD	secondarySchool	ED2	percent	2011	49.97	0	50
social	education	global doughnut	World	WLD	secondarySchool	ED2	percent	2012	48.31	0	48.3
social	education	global doughnut	World	WLD	secondarySchool	ED2	percent	2013	46.62	0	46.6
social	education	global doughnut	World	WLD	secondarySchool	ED2	percent	2014	45.29	0	45.3
social	education	global doughnut	World	WLD	secondarySchool	ED2	percent	2015	43.26	0	43.3
social	education	global doughnut	World	WLD	secondarySchool	ED2	percent	2016	43.37	0	43.4
social	education	global doughnut	World	WLD	secondarySchool	ED2	percent	2017	40.57	0	40.6
social	education	global doughnut	World	WLD	secondarySchool	ED2	percent	2018	38.7	0	38.7
social	education	global doughnut	World	WLD	secondarySchool	ED2	percent	2019	38.04	0	38
social	education	global doughnut	World	WLD	secondarySchool	ED2	percent	2020	37.46	0	37.5
social	education	global doughnut	World	WLD	secondarySchool	ED2	percent	2021	37.22	0	37.2
social	education	global doughnut	World	WLD	secondarySchool	ED2	percent	2022	36.91	0	36.9
social	income and work	global doughnut	World	WLD	societalPoverty	IW1	percent	2000	84.92	0	84.9
social	income and work	global doughnut	World	WLD	societalPoverty	IW1	percent	2001	84.58	0	84.6
social	income and work	global doughnut	World	WLD	societalPoverty	IW1	percent	2002	84.22	0	84.2
social	income and work	global doughnut	World	WLD	societalPoverty	IW1	percent	2003	83.88	0	83.9
social	income and work	global doughnut	World	WLD	societalPoverty	IW1	percent	2004	83.3	0	83.3
social	income and work	global doughnut	World	WLD	societalPoverty	IW1	percent	2005	82.84	0	82.8
social	income and work	global doughnut	World	WLD	societalPoverty	IW1	percent	2006	82.21	0	82.2
social	income and work	global doughnut	World	WLD	societalPoverty	IW1	percent	2007	81.47	0	81.5
social	income and work	global doughnut	World	WLD	societalPoverty	IW1	percent	2008	80.82	0	80.8
social	income and work	global doughnut	World	WLD	societalPoverty	IW1	percent	2009	80.42	0	80.4
social	income and work	global doughnut	World	WLD	societalPoverty	IW1	percent	2010	79.82	0	79.8
social	income and work	global doughnut	World	WLD	societalPoverty	IW1	percent	2011	79.32	0	79.3
social	income and work	global doughnut	World	WLD	societalPoverty	IW1	percent	2012	78.59	0	78.6
social	income and work	global doughnut	World	WLD	societalPoverty	IW1	percent	2013	77.71	0	77.7
social	income and work	global doughnut	World	WLD	societalPoverty	IW1	percent	2014	77.03	0	77
social	income and work	global doughnut	World	WLD	societalPoverty	IW1	percent	2015	76.41	0	76.4
social	income and work	global doughnut	World	WLD	societalPoverty	IW1	percent	2016	75.64	0	75.6
social	income and work	global doughnut	World	WLD	societalPoverty	IW1	percent	2017	74.71	0	74.7
social	income and work	global doughnut	World	WLD	societalPoverty	IW1	percent	2018	73.96	0	74
social	income and work	global doughnut	World	WLD	societalPoverty	IW1	percent	2019	73.44	0	73.4
social	income and work	global doughnut	World	WLD	societalPoverty	IW1	percent	2020	74.03	0	74
social	income and work	global doughnut	World	WLD	societalPoverty	IW1	percent	2021	72.49	0	72.5
social	income and work	global doughnut	World	WLD	societalPoverty	IW1	percent	2022	72.51	0	72.5
social	income and work	global doughnut	World	WLD	youthNEET	IW2	percent	2000	NA	0	NA
social	income and work	global doughnut	World	WLD	youthNEET	IW2	percent	2001	NA	0	NA
social	income and work	global doughnut	World	WLD	youthNEET	IW2	percent	2002	NA	0	NA
social	income and work	global doughnut	World	WLD	youthNEET	IW2	percent	2003	NA	0	NA
social	income and work	global doughnut	World	WLD	youthNEET	IW2	percent	2004	NA	0	NA
social	income and work	global doughnut	World	WLD	youthNEET	IW2	percent	2005	24.97	0	25
social	income and work	global doughnut	World	WLD	youthNEET	IW2	percent	2006	24.12	0	24.1
social	income and work	global doughnut	World	WLD	youthNEET	IW2	percent	2007	23.54	0	23.5
social	income and work	global doughnut	World	WLD	youthNEET	IW2	percent	2008	22.99	0	23
social	income and work	global doughnut	World	WLD	youthNEET	IW2	percent	2009	22.88	0	22.9
social	income and work	global doughnut	World	WLD	youthNEET	IW2	percent	2010	22.47	0	22.5
social	income and work	global doughnut	World	WLD	youthNEET	IW2	percent	2011	21.95	0	22
social	income and work	global doughnut	World	WLD	youthNEET	IW2	percent	2012	21.83	0	21.8
social	income and work	global doughnut	World	WLD	youthNEET	IW2	percent	2013	21.68	0	21.7
social	income and work	global doughnut	World	WLD	youthNEET	IW2	percent	2014	21.74	0	21.7
social	income and work	global doughnut	World	WLD	youthNEET	IW2	percent	2015	21.91	0	21.9
social	income and work	global doughnut	World	WLD	youthNEET	IW2	percent	2016	22.38	0	22.4
social	income and work	global doughnut	World	WLD	youthNEET	IW2	percent	2017	22.37	0	22.4
social	income and work	global doughnut	World	WLD	youthNEET	IW2	percent	2018	22.41	0	22.4
social	income and work	global doughnut	World	WLD	youthNEET	IW2	percent	2019	22.55	0	22.6
social	income and work	global doughnut	World	WLD	youthNEET	IW2	percent	2020	23.15	0	23.2
social	income and work	global doughnut	World	WLD	youthNEET	IW2	percent	2021	21.69	0	21.7
social	income and work	global doughnut	World	WLD	youthNEET	IW2	percent	2022	20.31	0	20.3
social	water	global doughnut	World	WLD	drinkingH2O	WA1	percent	2000	39.31	0	39.3
social	water	global doughnut	World	WLD	drinkingH2O	WA1	percent	2001	39.32	0	39.3
social	water	global doughnut	World	WLD	drinkingH2O	WA1	percent	2002	39.29	0	39.3
social	water	global doughnut	World	WLD	drinkingH2O	WA1	percent	2003	39.26	0	39.3
social	water	global doughnut	World	WLD	drinkingH2O	WA1	percent	2004	39.16	0	39.2
social	water	global doughnut	World	WLD	drinkingH2O	WA1	percent	2005	39.04	0	39
social	water	global doughnut	World	WLD	drinkingH2O	WA1	percent	2006	38.92	0	38.9
social	water	global doughnut	World	WLD	drinkingH2O	WA1	percent	2007	38.77	0	38.8
social	water	global doughnut	World	WLD	drinkingH2O	WA1	percent	2008	38.6	0	38.6
social	water	global doughnut	World	WLD	drinkingH2O	WA1	percent	2009	38.42	0	38.4
social	water	global doughnut	World	WLD	drinkingH2O	WA1	percent	2010	38.23	0	38.2
social	water	global doughnut	World	WLD	drinkingH2O	WA1	percent	2011	38.05	0	38
social	water	global doughnut	World	WLD	drinkingH2O	WA1	percent	2012	37.83	0	37.8
social	water	global doughnut	World	WLD	drinkingH2O	WA1	percent	2013	37.65	0	37.6
social	water	global doughnut	World	WLD	drinkingH2O	WA1	percent	2014	37.48	0	37.5
social	water	global doughnut	World	WLD	drinkingH2O	WA1	percent	2015	37.3	0	37.3
social	water	global doughnut	World	WLD	drinkingH2O	WA1	percent	2016	37.15	0	37.1
social	water	global doughnut	World	WLD	drinkingH2O	WA1	percent	2017	37.01	0	37
social	water	global doughnut	World	WLD	drinkingH2O	WA1	percent	2018	36.87	0	36.9
social	water	global doughnut	World	WLD	drinkingH2O	WA1	percent	2019	36.76	0	36.8
social	water	global doughnut	World	WLD	drinkingH2O	WA1	percent	2020	36.7	0	36.7
social	water	global doughnut	World	WLD	drinkingH2O	WA1	percent	2021	36.66	0	36.7
social	water	global doughnut	World	WLD	drinkingH2O	WA1	percent	2022	36.64	0	36.6
social	water	global doughnut	World	WLD	sanitation	WA2	percent	2000	66.31	0	66.3
social	water	global doughnut	World	WLD	sanitation	WA2	percent	2001	65.92	0	65.9
social	water	global doughnut	World	WLD	sanitation	WA2	percent	2002	65.42	0	65.4
social	water	global doughnut	World	WLD	sanitation	WA2	percent	2003	64.57	0	64.6
social	water	global doughnut	World	WLD	sanitation	WA2	percent	2004	63.44	0	63.4
social	water	global doughnut	World	WLD	sanitation	WA2	percent	2005	62.33	0	62.3
social	water	global doughnut	World	WLD	sanitation	WA2	percent	2006	61.18	0	61.2
social	water	global doughnut	World	WLD	sanitation	WA2	percent	2007	59.97	0	60
social	water	global doughnut	World	WLD	sanitation	WA2	percent	2008	58.73	0	58.7
social	water	global doughnut	World	WLD	sanitation	WA2	percent	2009	57.46	0	57.5
social	water	global doughnut	World	WLD	sanitation	WA2	percent	2010	56.17	0	56.2
social	water	global doughnut	World	WLD	sanitation	WA2	percent	2011	54.86	0	54.9
social	water	global doughnut	World	WLD	sanitation	WA2	percent	2012	53.52	0	53.5
social	water	global doughnut	World	WLD	sanitation	WA2	percent	2013	52.15	0	52.2
social	water	global doughnut	World	WLD	sanitation	WA2	percent	2014	50.75	0	50.8
social	water	global doughnut	World	WLD	sanitation	WA2	percent	2015	49.33	0	49.3
social	water	global doughnut	World	WLD	sanitation	WA2	percent	2016	47.9	0	47.9
social	water	global doughnut	World	WLD	sanitation	WA2	percent	2017	46.48	0	46.5
social	water	global doughnut	World	WLD	sanitation	WA2	percent	2018	45.07	0	45.1
social	water	global doughnut	World	WLD	sanitation	WA2	percent	2019	43.67	0	43.7
social	water	global doughnut	World	WLD	sanitation	WA2	percent	2020	42.78	0	42.8
social	water	global doughnut	World	WLD	sanitation	WA2	percent	2021	41.95	0	41.9
social	water	global doughnut	World	WLD	sanitation	WA2	percent	2022	41.17	0	41.2
social	energy	global doughnut	World	WLD	energyAccess	EN1	percent	2000	21.71	0	21.7
social	energy	global doughnut	World	WLD	energyAccess	EN1	percent	2001	21.22	0	21.2
social	energy	global doughnut	World	WLD	energyAccess	EN1	percent	2002	20.83	0	20.8
social	energy	global doughnut	World	WLD	energyAccess	EN1	percent	2003	19.97	0	20
social	energy	global doughnut	World	WLD	energyAccess	EN1	percent	2004	19.98	0	20
social	energy	global doughnut	World	WLD	energyAccess	EN1	percent	2005	19.23	0	19.2
social	energy	global doughnut	World	WLD	energyAccess	EN1	percent	2006	18.58	0	18.6
social	energy	global doughnut	World	WLD	energyAccess	EN1	percent	2007	17.81	0	17.8
social	energy	global doughnut	World	WLD	energyAccess	EN1	percent	2008	17.21	0	17.2
social	energy	global doughnut	World	WLD	energyAccess	EN1	percent	2009	16.8	0	16.8
social	energy	global doughnut	World	WLD	energyAccess	EN1	percent	2010	16.22	0	16.2
social	energy	global doughnut	World	WLD	energyAccess	EN1	percent	2011	15.17	0	15.2
social	energy	global doughnut	World	WLD	energyAccess	EN1	percent	2012	14.75	0	14.7
social	energy	global doughnut	World	WLD	energyAccess	EN1	percent	2013	13.99	0	14
social	energy	global doughnut	World	WLD	energyAccess	EN1	percent	2014	13.51	0	13.5
social	energy	global doughnut	World	WLD	energyAccess	EN1	percent	2015	12.79	0	12.8
social	energy	global doughnut	World	WLD	energyAccess	EN1	percent	2016	11.63	0	11.6
social	energy	global doughnut	World	WLD	energyAccess	EN1	percent	2017	10.81	0	10.8
social	energy	global doughnut	World	WLD	energyAccess	EN1	percent	2018	9.94	0	9.9
social	energy	global doughnut	World	WLD	energyAccess	EN1	percent	2019	9.64	0	9.6
social	energy	global doughnut	World	WLD	energyAccess	EN1	percent	2020	9.37	0	9.4
social	energy	global doughnut	World	WLD	energyAccess	EN1	percent	2021	8.44	0	8.4
social	energy	global doughnut	World	WLD	energyAccess	EN1	percent	2022	8.51	0	8.5
social	energy	global doughnut	World	WLD	energyIndoor	EN2	percent	2000	50.49	0	50.5
social	energy	global doughnut	World	WLD	energyIndoor	EN2	percent	2001	49.96	0	50
social	energy	global doughnut	World	WLD	energyIndoor	EN2	percent	2002	49.34	0	49.3
social	energy	global doughnut	World	WLD	energyIndoor	EN2	percent	2003	48.74	0	48.7
social	energy	global doughnut	World	WLD	energyIndoor	EN2	percent	2004	48.03	0	48
social	energy	global doughnut	World	WLD	energyIndoor	EN2	percent	2005	47.42	0	47.4
social	energy	global doughnut	World	WLD	energyIndoor	EN2	percent	2006	46.59	0	46.6
social	energy	global doughnut	World	WLD	energyIndoor	EN2	percent	2007	45.7	0	45.7
social	energy	global doughnut	World	WLD	energyIndoor	EN2	percent	2008	44.73	0	44.7
social	energy	global doughnut	World	WLD	energyIndoor	EN2	percent	2009	43.65	0	43.6
social	energy	global doughnut	World	WLD	energyIndoor	EN2	percent	2010	42.53	0	42.5
social	energy	global doughnut	World	WLD	energyIndoor	EN2	percent	2011	41.32	0	41.3
social	energy	global doughnut	World	WLD	energyIndoor	EN2	percent	2012	40.07	0	40.1
social	energy	global doughnut	World	WLD	energyIndoor	EN2	percent	2013	38.66	0	38.7
social	energy	global doughnut	World	WLD	energyIndoor	EN2	percent	2014	37.32	0	37.3
social	energy	global doughnut	World	WLD	energyIndoor	EN2	percent	2015	35.92	0	35.9
social	energy	global doughnut	World	WLD	energyIndoor	EN2	percent	2016	34.4	0	34.4
social	energy	global doughnut	World	WLD	energyIndoor	EN2	percent	2017	32.94	0	32.9
social	energy	global doughnut	World	WLD	energyIndoor	EN2	percent	2018	31.38	0	31.4
social	energy	global doughnut	World	WLD	energyIndoor	EN2	percent	2019	29.94	0	29.9
social	energy	global doughnut	World	WLD	energyIndoor	EN2	percent	2020	28.5	0	28.5
social	energy	global doughnut	World	WLD	energyIndoor	EN2	percent	2021	27.2	0	27.2
social	energy	global doughnut	World	WLD	energyIndoor	EN2	percent	2022	25.92	0	25.9
social	connectivity	global doughnut	World	WLD	publicTrans	CO1	percent	2000	NA	0	NA
social	connectivity	global doughnut	World	WLD	publicTrans	CO1	percent	2001	NA	0	NA
social	connectivity	global doughnut	World	WLD	publicTrans	CO1	percent	2002	NA	0	NA
social	connectivity	global doughnut	World	WLD	publicTrans	CO1	percent	2003	NA	0	NA
social	connectivity	global doughnut	World	WLD	publicTrans	CO1	percent	2004	NA	0	NA
social	connectivity	global doughnut	World	WLD	publicTrans	CO1	percent	2005	NA	0	NA
social	connectivity	global doughnut	World	WLD	publicTrans	CO1	percent	2006	NA	0	NA
social	connectivity	global doughnut	World	WLD	publicTrans	CO1	percent	2007	NA	0	NA
social	connectivity	global doughnut	World	WLD	publicTrans	CO1	percent	2008	NA	0	NA
social	connectivity	global doughnut	World	WLD	publicTrans	CO1	percent	2009	NA	0	NA
social	connectivity	global doughnut	World	WLD	publicTrans	CO1	percent	2010	NA	0	NA
social	connectivity	global doughnut	World	WLD	publicTrans	CO1	percent	2011	NA	0	NA
social	connectivity	global doughnut	World	WLD	publicTrans	CO1	percent	2012	NA	0	NA
social	connectivity	global doughnut	World	WLD	publicTrans	CO1	percent	2013	NA	0	NA
social	connectivity	global doughnut	World	WLD	publicTrans	CO1	percent	2014	NA	0	NA
social	connectivity	global doughnut	World	WLD	publicTrans	CO1	percent	2015	NA	0	NA
social	connectivity	global doughnut	World	WLD	publicTrans	CO1	percent	2016	NA	0	NA
social	connectivity	global doughnut	World	WLD	publicTrans	CO1	percent	2017	NA	0	NA
social	connectivity	global doughnut	World	WLD	publicTrans	CO1	percent	2018	NA	0	NA
social	connectivity	global doughnut	World	WLD	publicTrans	CO1	percent	2019	NA	0	NA
social	connectivity	global doughnut	World	WLD	publicTrans	CO1	percent	2020	52.71	0	52.7
social	connectivity	global doughnut	World	WLD	publicTrans	CO1	percent	2021	52.71	0	52.7
social	connectivity	global doughnut	World	WLD	publicTrans	CO1	percent	2022	52.71	0	52.7
social	connectivity	global doughnut	World	WLD	internet	CO2	percent	2000	93.52	0	93.5
social	connectivity	global doughnut	World	WLD	internet	CO2	percent	2001	92	0	92
social	connectivity	global doughnut	World	WLD	internet	CO2	percent	2002	89.42	0	89.4
social	connectivity	global doughnut	World	WLD	internet	CO2	percent	2003	87.77	0	87.8
social	connectivity	global doughnut	World	WLD	internet	CO2	percent	2004	85.89	0	85.9
social	connectivity	global doughnut	World	WLD	internet	CO2	percent	2005	84.44	0	84.4
social	connectivity	global doughnut	World	WLD	internet	CO2	percent	2006	82.78	0	82.8
social	connectivity	global doughnut	World	WLD	internet	CO2	percent	2007	79.73	0	79.7
social	connectivity	global doughnut	World	WLD	internet	CO2	percent	2008	77.19	0	77.2
social	connectivity	global doughnut	World	WLD	internet	CO2	percent	2009	74.65	0	74.6
social	connectivity	global doughnut	World	WLD	internet	CO2	percent	2010	71.46	0	71.5
social	connectivity	global doughnut	World	WLD	internet	CO2	percent	2011	69	0	69
social	connectivity	global doughnut	World	WLD	internet	CO2	percent	2012	66.51	0	66.5
social	connectivity	global doughnut	World	WLD	internet	CO2	percent	2013	64.52	0	64.5
social	connectivity	global doughnut	World	WLD	internet	CO2	percent	2014	62.34	0	62.3
social	connectivity	global doughnut	World	WLD	internet	CO2	percent	2015	59.95	0	59.9
social	connectivity	global doughnut	World	WLD	internet	CO2	percent	2016	56.92	0	56.9
social	connectivity	global doughnut	World	WLD	internet	CO2	percent	2017	54.58	0	54.6
social	connectivity	global doughnut	World	WLD	internet	CO2	percent	2018	51.55	0	51.5
social	connectivity	global doughnut	World	WLD	internet	CO2	percent	2019	46.91	0	46.9
social	connectivity	global doughnut	World	WLD	internet	CO2	percent	2020	40.82	0	40.8
social	connectivity	global doughnut	World	WLD	internet	CO2	percent	2021	38.18	0	38.2
social	connectivity	global doughnut	World	WLD	internet	CO2	percent	2022	35.82	0	35.8
social	housing	global doughnut	World	WLD	urbanSlums	HO1	percent	2000	39.71	0	39.7
social	housing	global doughnut	World	WLD	urbanSlums	HO1	percent	2001	39.6	0	39.6
social	housing	global doughnut	World	WLD	urbanSlums	HO1	percent	2002	39.49	0	39.5
social	housing	global doughnut	World	WLD	urbanSlums	HO1	percent	2003	39.06	0	39.1
social	housing	global doughnut	World	WLD	urbanSlums	HO1	percent	2004	38.63	0	38.6
social	housing	global doughnut	World	WLD	urbanSlums	HO1	percent	2005	38.19	0	38.2
social	housing	global doughnut	World	WLD	urbanSlums	HO1	percent	2006	37.75	0	37.7
social	housing	global doughnut	World	WLD	urbanSlums	HO1	percent	2007	37.25	0	37.3
social	housing	global doughnut	World	WLD	urbanSlums	HO1	percent	2008	36.86	0	36.9
social	housing	global doughnut	World	WLD	urbanSlums	HO1	percent	2009	36.37	0	36.4
social	housing	global doughnut	World	WLD	urbanSlums	HO1	percent	2010	35.87	0	35.9
social	housing	global doughnut	World	WLD	urbanSlums	HO1	percent	2011	35.37	0	35.4
social	housing	global doughnut	World	WLD	urbanSlums	HO1	percent	2012	34.86	0	34.9
social	housing	global doughnut	World	WLD	urbanSlums	HO1	percent	2013	34.42	0	34.4
social	housing	global doughnut	World	WLD	urbanSlums	HO1	percent	2014	33.97	0	34
social	housing	global doughnut	World	WLD	urbanSlums	HO1	percent	2015	33.58	0	33.6
social	housing	global doughnut	World	WLD	urbanSlums	HO1	percent	2016	33.18	0	33.2
social	housing	global doughnut	World	WLD	urbanSlums	HO1	percent	2017	32.92	0	32.9
social	housing	global doughnut	World	WLD	urbanSlums	HO1	percent	2018	32.65	0	32.7
social	housing	global doughnut	World	WLD	urbanSlums	HO1	percent	2019	32.53	0	32.5
social	housing	global doughnut	World	WLD	urbanSlums	HO1	percent	2020	32.42	0	32.4
social	housing	global doughnut	World	WLD	urbanSlums	HO1	percent	2021	32.24	0	32.2
social	housing	global doughnut	World	WLD	urbanSlums	HO1	percent	2022	32.07	0	32.1
social	equality	global doughnut	World	WLD	genderInequalityIndex	EQ1	0-100 scale	2000	45.69	0	45.7
social	equality	global doughnut	World	WLD	genderInequalityIndex	EQ1	0-100 scale	2001	45.38	0	45.4
social	equality	global doughnut	World	WLD	genderInequalityIndex	EQ1	0-100 scale	2002	45.15	0	45.2
social	equality	global doughnut	World	WLD	genderInequalityIndex	EQ1	0-100 scale	2003	44.37	0	44.4
social	equality	global doughnut	World	WLD	genderInequalityIndex	EQ1	0-100 scale	2004	44.1	0	44.1
social	equality	global doughnut	World	WLD	genderInequalityIndex	EQ1	0-100 scale	2005	43.47	0	43.5
social	equality	global doughnut	World	WLD	genderInequalityIndex	EQ1	0-100 scale	2006	42.83	0	42.8
social	equality	global doughnut	World	WLD	genderInequalityIndex	EQ1	0-100 scale	2007	42.2	0	42.2
social	equality	global doughnut	World	WLD	genderInequalityIndex	EQ1	0-100 scale	2008	42.28	0	42.3
social	equality	global doughnut	World	WLD	genderInequalityIndex	EQ1	0-100 scale	2009	41.56	0	41.6
social	equality	global doughnut	World	WLD	genderInequalityIndex	EQ1	0-100 scale	2010	40.83	0	40.8
social	equality	global doughnut	World	WLD	genderInequalityIndex	EQ1	0-100 scale	2011	40.59	0	40.6
social	equality	global doughnut	World	WLD	genderInequalityIndex	EQ1	0-100 scale	2012	40.1	0	40.1
social	equality	global doughnut	World	WLD	genderInequalityIndex	EQ1	0-100 scale	2013	39.47	0	39.5
social	equality	global doughnut	World	WLD	genderInequalityIndex	EQ1	0-100 scale	2014	39.02	0	39
social	equality	global doughnut	World	WLD	genderInequalityIndex	EQ1	0-100 scale	2015	38.1	0	38.1
social	equality	global doughnut	World	WLD	genderInequalityIndex	EQ1	0-100 scale	2016	37.42	0	37.4
social	equality	global doughnut	World	WLD	genderInequalityIndex	EQ1	0-100 scale	2017	37.04	0	37
social	equality	global doughnut	World	WLD	genderInequalityIndex	EQ1	0-100 scale	2018	36.38	0	36.4
social	equality	global doughnut	World	WLD	genderInequalityIndex	EQ1	0-100 scale	2019	35.62	0	35.6
social	equality	global doughnut	World	WLD	genderInequalityIndex	EQ1	0-100 scale	2020	35.22	0	35.2
social	equality	global doughnut	World	WLD	genderInequalityIndex	EQ1	0-100 scale	2021	35.08	0	35.1
social	equality	global doughnut	World	WLD	genderInequalityIndex	EQ1	0-100 scale	2022	34.72	0	34.7
social	equality	global doughnut	World	WLD	racialInequality	EQ2	Not available	2000	NA	NA	NA
social	equality	global doughnut	World	WLD	racialInequality	EQ2	Not available	2001	NA	NA	NA
social	equality	global doughnut	World	WLD	racialInequality	EQ2	Not available	2002	NA	NA	NA
social	equality	global doughnut	World	WLD	racialInequality	EQ2	Not available	2003	NA	NA	NA
social	equality	global doughnut	World	WLD	racialInequality	EQ2	Not available	2004	NA	NA	NA
social	equality	global doughnut	World	WLD	racialInequality	EQ2	Not available	2005	NA	NA	NA
social	equality	global doughnut	World	WLD	racialInequality	EQ2	Not available	2006	NA	NA	NA
social	equality	global doughnut	World	WLD	racialInequality	EQ2	Not available	2007	NA	NA	NA
social	equality	global doughnut	World	WLD	racialInequality	EQ2	Not available	2008	NA	NA	NA
social	equality	global doughnut	World	WLD	racialInequality	EQ2	Not available	2009	NA	NA	NA
social	equality	global doughnut	World	WLD	racialInequality	EQ2	Not available	2010	NA	NA	NA
social	equality	global doughnut	World	WLD	racialInequality	EQ2	Not available	2011	NA	NA	NA
social	equality	global doughnut	World	WLD	racialInequality	EQ2	Not available	2012	NA	NA	NA
social	equality	global doughnut	World	WLD	racialInequality	EQ2	Not available	2013	NA	NA	NA
social	equality	global doughnut	World	WLD	racialInequality	EQ2	Not available	2014	NA	NA	NA
social	equality	global doughnut	World	WLD	racialInequality	EQ2	Not available	2015	NA	NA	NA
social	equality	global doughnut	World	WLD	racialInequality	EQ2	Not available	2016	NA	NA	NA
social	equality	global doughnut	World	WLD	racialInequality	EQ2	Not available	2017	NA	NA	NA
social	equality	global doughnut	World	WLD	racialInequality	EQ2	Not available	2018	NA	NA	NA
social	equality	global doughnut	World	WLD	racialInequality	EQ2	Not available	2019	NA	NA	NA
social	equality	global doughnut	World	WLD	racialInequality	EQ2	Not available	2020	NA	NA	NA
social	equality	global doughnut	World	WLD	racialInequality	EQ2	Not available	2021	NA	NA	NA
social	equality	global doughnut	World	WLD	racialInequality	EQ2	Not available	2022	NA	NA	NA
social	social cohesion	global doughnut	World	WLD	socialSupport	SC1	percent	2000	NA	0	NA
social	social cohesion	global doughnut	World	WLD	socialSupport	SC1	percent	2001	NA	0	NA
social	social cohesion	global doughnut	World	WLD	socialSupport	SC1	percent	2002	NA	0	NA
social	social cohesion	global doughnut	World	WLD	socialSupport	SC1	percent	2003	NA	0	NA
social	social cohesion	global doughnut	World	WLD	socialSupport	SC1	percent	2004	NA	0	NA
social	social cohesion	global doughnut	World	WLD	socialSupport	SC1	percent	2005	20.47	0	20.5
social	social cohesion	global doughnut	World	WLD	socialSupport	SC1	percent	2006	20.89	0	20.9
social	social cohesion	global doughnut	World	WLD	socialSupport	SC1	percent	2007	23.91	0	23.9
social	social cohesion	global doughnut	World	WLD	socialSupport	SC1	percent	2008	24.2	0	24.2
social	social cohesion	global doughnut	World	WLD	socialSupport	SC1	percent	2009	22.28	0	22.3
social	social cohesion	global doughnut	World	WLD	socialSupport	SC1	percent	2010	23.01	0	23
social	social cohesion	global doughnut	World	WLD	socialSupport	SC1	percent	2011	24.01	0	24
social	social cohesion	global doughnut	World	WLD	socialSupport	SC1	percent	2012	25.17	0	25.2
social	social cohesion	global doughnut	World	WLD	socialSupport	SC1	percent	2013	24.93	0	24.9
social	social cohesion	global doughnut	World	WLD	socialSupport	SC1	percent	2014	22.41	0	22.4
social	social cohesion	global doughnut	World	WLD	socialSupport	SC1	percent	2015	23.22	0	23.2
social	social cohesion	global doughnut	World	WLD	socialSupport	SC1	percent	2016	23.62	0	23.6
social	social cohesion	global doughnut	World	WLD	socialSupport	SC1	percent	2017	23.41	0	23.4
social	social cohesion	global doughnut	World	WLD	socialSupport	SC1	percent	2018	22.36	0	22.4
social	social cohesion	global doughnut	World	WLD	socialSupport	SC1	percent	2019	23.42	0	23.4
social	social cohesion	global doughnut	World	WLD	socialSupport	SC1	percent	2020	23.48	0	23.5
social	social cohesion	global doughnut	World	WLD	socialSupport	SC1	percent	2021	24.32	0	24.3
social	social cohesion	global doughnut	World	WLD	socialSupport	SC1	percent	2022	23.01	0	23
social	social cohesion	global doughnut	World	WLD	palma	SC2	percent	2000	71.33	0	71.3
social	social cohesion	global doughnut	World	WLD	palma	SC2	percent	2001	71.87	0	71.9
social	social cohesion	global doughnut	World	WLD	palma	SC2	percent	2002	69.7	0	69.7
social	social cohesion	global doughnut	World	WLD	palma	SC2	percent	2003	69.45	0	69.4
social	social cohesion	global doughnut	World	WLD	palma	SC2	percent	2004	67.63	0	67.6
social	social cohesion	global doughnut	World	WLD	palma	SC2	percent	2005	68.15	0	68.1
social	social cohesion	global doughnut	World	WLD	palma	SC2	percent	2006	67.84	0	67.8
social	social cohesion	global doughnut	World	WLD	palma	SC2	percent	2007	72.38	0	72.4
social	social cohesion	global doughnut	World	WLD	palma	SC2	percent	2008	68.68	0	68.7
social	social cohesion	global doughnut	World	WLD	palma	SC2	percent	2009	67.66	0	67.7
social	social cohesion	global doughnut	World	WLD	palma	SC2	percent	2010	67.75	0	67.7
social	social cohesion	global doughnut	World	WLD	palma	SC2	percent	2011	70.15	0	70.2
social	social cohesion	global doughnut	World	WLD	palma	SC2	percent	2012	69.94	0	69.9
social	social cohesion	global doughnut	World	WLD	palma	SC2	percent	2013	69.81	0	69.8
social	social cohesion	global doughnut	World	WLD	palma	SC2	percent	2014	68.33	0	68.3
social	social cohesion	global doughnut	World	WLD	palma	SC2	percent	2015	69.27	0	69.3
social	social cohesion	global doughnut	World	WLD	palma	SC2	percent	2016	65.83	0	65.8
social	social cohesion	global doughnut	World	WLD	palma	SC2	percent	2017	65.89	0	65.9
social	social cohesion	global doughnut	World	WLD	palma	SC2	percent	2018	65.93	0	65.9
social	social cohesion	global doughnut	World	WLD	palma	SC2	percent	2019	66.02	0	66
social	social cohesion	global doughnut	World	WLD	palma	SC2	percent	2020	68.92	0	68.9
social	social cohesion	global doughnut	World	WLD	palma	SC2	percent	2021	64.61	0	64.6
social	social cohesion	global doughnut	World	WLD	palma	SC2	percent	2022	64.67	0	64.7
social	political voice	global doughnut	World	WLD	govRegimes	PV1	percent	2000	46.64	0	46.6
social	political voice	global doughnut	World	WLD	govRegimes	PV1	percent	2001	46.03	0	46
social	political voice	global doughnut	World	WLD	govRegimes	PV1	percent	2002	48.54	0	48.5
social	political voice	global doughnut	World	WLD	govRegimes	PV1	percent	2003	47.84	0	47.8
social	political voice	global doughnut	World	WLD	govRegimes	PV1	percent	2004	49.1	0	49.1
social	political voice	global doughnut	World	WLD	govRegimes	PV1	percent	2005	49.45	0	49.5
social	political voice	global doughnut	World	WLD	govRegimes	PV1	percent	2006	49.59	0	49.6
social	political voice	global doughnut	World	WLD	govRegimes	PV1	percent	2007	50.46	0	50.5
social	political voice	global doughnut	World	WLD	govRegimes	PV1	percent	2008	50.34	0	50.3
social	political voice	global doughnut	World	WLD	govRegimes	PV1	percent	2009	50.69	0	50.7
social	political voice	global doughnut	World	WLD	govRegimes	PV1	percent	2010	49.77	0	49.8
social	political voice	global doughnut	World	WLD	govRegimes	PV1	percent	2011	49.63	0	49.6
social	political voice	global doughnut	World	WLD	govRegimes	PV1	percent	2012	47.87	0	47.9
social	political voice	global doughnut	World	WLD	govRegimes	PV1	percent	2013	48.39	0	48.4
social	political voice	global doughnut	World	WLD	govRegimes	PV1	percent	2014	48.01	0	48
social	political voice	global doughnut	World	WLD	govRegimes	PV1	percent	2015	48.04	0	48
social	political voice	global doughnut	World	WLD	govRegimes	PV1	percent	2016	47.51	0	47.5
social	political voice	global doughnut	World	WLD	govRegimes	PV1	percent	2017	66.1	0	66.1
social	political voice	global doughnut	World	WLD	govRegimes	PV1	percent	2018	67.88	0	67.9
social	political voice	global doughnut	World	WLD	govRegimes	PV1	percent	2019	67.9	0	67.9
social	political voice	global doughnut	World	WLD	govRegimes	PV1	percent	2020	67.72	0	67.7
social	political voice	global doughnut	World	WLD	govRegimes	PV1	percent	2021	70.75	0	70.7
social	political voice	global doughnut	World	WLD	govRegimes	PV1	percent	2022	70.76	0	70.8
social	peace and justice	global doughnut	World	WLD	controlCorruption	PJ1	percent	2000	NA	0	NA
social	peace and justice	global doughnut	World	WLD	controlCorruption	PJ1	percent	2001	NA	0	NA
social	peace and justice	global doughnut	World	WLD	controlCorruption	PJ1	percent	2002	NA	0	NA
social	peace and justice	global doughnut	World	WLD	controlCorruption	PJ1	percent	2003	NA	0	NA
social	peace and justice	global doughnut	World	WLD	controlCorruption	PJ1	percent	2004	NA	0	NA
social	peace and justice	global doughnut	World	WLD	controlCorruption	PJ1	percent	2005	79.94	0	79.9
social	peace and justice	global doughnut	World	WLD	controlCorruption	PJ1	percent	2006	80.05	0	80.1
social	peace and justice	global doughnut	World	WLD	controlCorruption	PJ1	percent	2007	81.43	0	81.4
social	peace and justice	global doughnut	World	WLD	controlCorruption	PJ1	percent	2008	82.59	0	82.6
social	peace and justice	global doughnut	World	WLD	controlCorruption	PJ1	percent	2009	82.16	0	82.2
social	peace and justice	global doughnut	World	WLD	controlCorruption	PJ1	percent	2010	80.51	0	80.5
social	peace and justice	global doughnut	World	WLD	controlCorruption	PJ1	percent	2011	80.9	0	80.9
social	peace and justice	global doughnut	World	WLD	controlCorruption	PJ1	percent	2012	79.09	0	79.1
social	peace and justice	global doughnut	World	WLD	controlCorruption	PJ1	percent	2013	79.29	0	79.3
social	peace and justice	global doughnut	World	WLD	controlCorruption	PJ1	percent	2014	77.9	0	77.9
social	peace and justice	global doughnut	World	WLD	controlCorruption	PJ1	percent	2015	76.77	0	76.8
social	peace and justice	global doughnut	World	WLD	controlCorruption	PJ1	percent	2016	77.15	0	77.1
social	peace and justice	global doughnut	World	WLD	controlCorruption	PJ1	percent	2017	75.4	0	75.4
social	peace and justice	global doughnut	World	WLD	controlCorruption	PJ1	percent	2018	77.05	0	77.1
social	peace and justice	global doughnut	World	WLD	controlCorruption	PJ1	percent	2019	74.57	0	74.6
social	peace and justice	global doughnut	World	WLD	controlCorruption	PJ1	percent	2020	75.7	0	75.7
social	peace and justice	global doughnut	World	WLD	controlCorruption	PJ1	percent	2021	74.62	0	74.6
social	peace and justice	global doughnut	World	WLD	controlCorruption	PJ1	percent	2022	74.78	0	74.8
social	peace and justice	global doughnut	World	WLD	homicideOver5	PJ2	percent	2000	28.45	0	28.5
social	peace and justice	global doughnut	World	WLD	homicideOver5	PJ2	percent	2001	28.55	0	28.5
social	peace and justice	global doughnut	World	WLD	homicideOver5	PJ2	percent	2002	28.64	0	28.6
social	peace and justice	global doughnut	World	WLD	homicideOver5	PJ2	percent	2003	28.57	0	28.6
social	peace and justice	global doughnut	World	WLD	homicideOver5	PJ2	percent	2004	28.53	0	28.5
social	peace and justice	global doughnut	World	WLD	homicideOver5	PJ2	percent	2005	28.62	0	28.6
social	peace and justice	global doughnut	World	WLD	homicideOver5	PJ2	percent	2006	28.14	0	28.1
social	peace and justice	global doughnut	World	WLD	homicideOver5	PJ2	percent	2007	29.37	0	29.4
social	peace and justice	global doughnut	World	WLD	homicideOver5	PJ2	percent	2008	27.97	0	28
social	peace and justice	global doughnut	World	WLD	homicideOver5	PJ2	percent	2009	22.14	0	22.1
social	peace and justice	global doughnut	World	WLD	homicideOver5	PJ2	percent	2010	21.57	0	21.6
social	peace and justice	global doughnut	World	WLD	homicideOver5	PJ2	percent	2011	21.27	0	21.3
social	peace and justice	global doughnut	World	WLD	homicideOver5	PJ2	percent	2012	22.82	0	22.8
social	peace and justice	global doughnut	World	WLD	homicideOver5	PJ2	percent	2013	22.85	0	22.9
social	peace and justice	global doughnut	World	WLD	homicideOver5	PJ2	percent	2014	22.88	0	22.9
social	peace and justice	global doughnut	World	WLD	homicideOver5	PJ2	percent	2015	18.66	0	18.7
social	peace and justice	global doughnut	World	WLD	homicideOver5	PJ2	percent	2016	24.01	0	24
social	peace and justice	global doughnut	World	WLD	homicideOver5	PJ2	percent	2017	24.82	0	24.8
social	peace and justice	global doughnut	World	WLD	homicideOver5	PJ2	percent	2018	16.81	0	16.8
social	peace and justice	global doughnut	World	WLD	homicideOver5	PJ2	percent	2019	15.36	0	15.4
social	peace and justice	global doughnut	World	WLD	homicideOver5	PJ2	percent	2020	20.53	0	20.5
social	peace and justice	global doughnut	World	WLD	homicideOver5	PJ2	percent	2021	20.81	0	20.8
social	peace and justice	global doughnut	World	WLD	homicideOver5	PJ2	percent	2022	19.52	0	19.5

## Sheet: global_trends
domain	dimension	type	group	grpCode	indicator	indCode	slope	SE_slope	p-value_slope	intercept	SE_intercept	p-value_intercept	adj-R2	p-value_regression
ecological	climate change	global doughnut	World	Wld	co2_ppm	CC1	3.128	0.059419	0	25.426	0.724399	6.84836e-270	0.997	6.29562e-28
ecological	climate change	global doughnut	World	Wld	erf_wm2	CC2	5.511	0.377157	2.37061e-48	61.128	5.70289	8.3052e-27	0.965	6.27481e-17
ecological	ocean acidification	global doughnut	World	Wld	omega_a	OA1	1.271	0.0322865	0	-35.022	0.34466	0	0.979	3.15439e-19
ecological	chemical pollution	global doughnut	World	Wld	chemicalsMt_Hzd	CP1	81.846	1.8715e-14	0	1413.93	2.10241e-13	0	1	7.9256e-242
ecological	nutrient pollution	global doughnut	World	Wld	phosphorusMt	NP1	7.14	0.126112	0	123.555	1.78598	0	0.997	9.0211e-28
ecological	nutrient pollution	global doughnut	World	Wld	nitrogenMt	NP2	4.648	0.0264138	0	112.393	0.347702	0	1	1.53602e-38
ecological	air pollution	global doughnut	World	Wld	interhemAOD	AP1	NA	NA	NA	-28.571	NA	NA	NA	NA
ecological	freshwater disruption	global doughnut	World	Wld	blueDev	FD1	NA	NA	NA	79.392	NA	NA	NA	NA
ecological	freshwater disruption	global doughnut	World	Wld	soilDev	FD2	2.522	0.157004	4.66527e-58	39.686	1.26703	2.35306e-215	0.816	2.44131e-06
ecological	land conversion	global doughnut	World	Wld	forestAreaMKM2	LC1	0.29	0.00231087	0	54.497	0.0314215	0	0.999	2.9273e-32
ecological	biodiversity breakdown	global doughnut	World	Wld	extinction1900	BB1	NA	NA	NA	900	NA	NA	NA	NA
ecological	biodiversity breakdown	global doughnut	World	Wld	hanppGtC	BB2	1.968	7.1623e-16	0	161.181	9.36243e-15	0	1	1.66049e-282
ecological	ozone depletion	global doughnut	World	Wld	totalOzone	OD1	0.051	0.320486	0.873289	-52.33	4.34882	2.38209e-33	-0.05	0.939346
social	food	global doughnut	World	Wld	undernourishment	NU1	-0.243	0.0631116	0.000118351	12.627	0.725959	9.2895e-68	0.667	1.23007e-06
social	food	global doughnut	World	Wld	foodInsecurity	NU2	1.068	0.075531	2.0349e-45	5.714	1.41346	5.28257e-05	0.948	2.75876e-05
social	health	global doughnut	World	Wld	under5death	HE1	-1.444	0.369083	9.11876e-05	67.915	5.91539	1.64135e-30	0.626	4.24899e-06
social	health	global doughnut	World	Wld	UHCindex	HE2	-2.758	0.202456	2.96733e-42	80.627	3.14143	2.83488e-145	0.898	4.10287e-12
social	education	global doughnut	World	Wld	adultLiteracy	ED1	-0.37	0.0152442	6.59893e-130	23.92	0.236761	0	0.984	1.11131e-20
social	education	global doughnut	World	Wld	secondarySchool	ED2	-1.278	0.0666761	6.70533e-82	63.595	1.01867	0	0.976	1.14551e-18
social	income and work	global doughnut	World	Wld	societalPoverty	IW1	-0.611	0.0154097	0	85.599	0.205996	0	0.992	1.54833e-23
social	income and work	global doughnut	World	Wld	youthNEET	IW2	-0.132	0.0449959	0.00332256	24.281	0.682806	5.72238e-277	0.424	0.00203929
social	water	global doughnut	World	Wld	drinkingH2O	WA1	-0.146	0.00688538	1.45616e-99	39.622	0.0967866	0	0.98	1.53625e-19
social	water	global doughnut	World	Wld	sanitation	WA2	-1.242	0.0321161	0	68.061	0.473045	0	0.995	1.64126e-25
social	energy	global doughnut	World	Wld	energyAccess	EN1	-0.645	0.0146988	0	22.229	0.18803	0	0.994	6.1763e-25
social	energy	global doughnut	World	Wld	energyIndoor	EN2	-1.16	0.0652804	1.18605e-70	52.793	0.901716	0	0.98	1.80862e-19
social	connectivity	global doughnut	World	Wld	publicTrans	CO1	NA	NA	NA	52.709	NA	NA	NA	NA
social	connectivity	global doughnut	World	Wld	internet	CO2	-2.604	0.127649	1.73161e-92	96.727	1.38137	0	0.985	5.85382e-21
social	housing	global doughnut	World	Wld	urbanSlums	HO1	-0.393	0.0187618	1.38072e-97	39.936	0.173013	0	0.983	3.39652e-20
social	equality	global doughnut	World	Wld	genderGapIndex	EQ1	-0.528	0.00913053	0	46.091	0.104643	0	0.995	6.86731e-26
social	equality	global doughnut	World	Wld	racialInequality	EQ2	NA	NA	NA	NA	NA	NA	NA	NA
social	social cohesion	global doughnut	World	Wld	socialSupport	SC1	0.076	0.0535658	0.155399	22.201	0.912463	9.156e-131	0.054	0.180416
social	social cohesion	global doughnut	World	Wld	palma	SC2	-0.22	0.0363859	1.47483e-09	70.759	0.535001	0	0.453	0.00026004
social	political voice	global doughnut	World	Wld	govRegimes	PV1	1.031	0.26216	8.38247e-05	42.527	2.46058	6.26591e-67	0.583	1.36646e-05
social	peace and justice	global doughnut	World	Wld	controlCorruption	PJ1	-0.455	0.0634093	7.39301e-13	84.467	1.10862	0	0.807	2.55651e-07
social	peace and justice	global doughnut	World	Wld	homicideOver5	PJ2	-0.529	0.0518583	2.00702e-24	29.77	0.785892	0	0.684	6.81242e-07

## Sheet: incomeGroups_2017
domain	dimension	type	group	grpCode	indicator	indCode	unit	date	value	boundary	shortfallOvershoot_pct
ecological	climate change	income groups	Bottom-40	B40	co2_footprint	CC3	tonnes CO2 per capita	2017	0.94	0.95	-1.2
ecological	climate change	income groups	Middle-40	M40	co2_footprint	CC3	tonnes CO2 per capita	2017	4.26	0.95	348.1
ecological	climate change	income groups	Top-20	T20	co2_footprint	CC3	tonnes CO2 per capita	2017	11.65	0.95	1126.4
ecological	ocean acidification	income groups	Bottom-40	B40	omega_a_footprint	OA3	Not available	2017	NA	NA	NA
ecological	ocean acidification	income groups	Middle-40	M40	omega_a_footprint	OA3	Not available	2017	NA	NA	NA
ecological	ocean acidification	income groups	Top-20	T20	omega_a_footprint	OA3	Not available	2017	NA	NA	NA
ecological	chemical pollution	income groups	Bottom-40	B40	hzdChemicals_footprint	CP3	Not available	2017	NA	NA	NA
ecological	chemical pollution	income groups	Middle-40	M40	hzdChemicals_footprint	CP3	Not available	2017	NA	NA	NA
ecological	chemical pollution	income groups	Top-20	T20	hzdChemicals_footprint	CP3	Not available	2017	NA	NA	NA
ecological	nutrient pollution	income groups	Bottom-40	B40	P_footprint	NP3	kg P per capita	2017	1.54	0.85	80.7
ecological	nutrient pollution	income groups	Middle-40	M40	P_footprint	NP3	kg P per capita	2017	3.08	0.85	262.5
ecological	nutrient pollution	income groups	Top-20	T20	P_footprint	NP3	kg P per capita	2017	4.17	0.85	390.4
ecological	nutrient pollution	income groups	Bottom-40	B40	N_footprint	NP4	kg N per capita	2017	10.6	8.5	24.7
ecological	nutrient pollution	income groups	Middle-40	M40	N_footprint	NP4	kg N per capita	2017	21.44	8.5	152.2
ecological	nutrient pollution	income groups	Top-20	T20	N_footprint	NP4	kg N per capita	2017	32.41	8.5	281.3
ecological	air pollution	income groups	Bottom-40	B40	airPollution_footprint	AP3	Not available	2017	NA	NA	NA
ecological	air pollution	income groups	Middle-40	M40	airPollution_footprint	AP3	Not available	2017	NA	NA	NA
ecological	air pollution	income groups	Top-20	T20	airPollution_footprint	AP3	Not available	2017	NA	NA	NA
ecological	freshwater disruption	income groups	Bottom-40	B40	blueH2O_footprint	FD3	m3 H2O per capita	2017	207.12	384	-46.1
ecological	freshwater disruption	income groups	Middle-40	M40	blueH2O_footprint	FD3	m3 H2O per capita	2017	163.03	384	-57.5
ecological	freshwater disruption	income groups	Top-20	T20	blueH2O_footprint	FD3	m3 H2O per capita	2017	267.11	384	-30.4
ecological	land conversion	income groups	Bottom-40	B40	land_footprint	LC3	Not available	2017	NA	NA	NA
ecological	land conversion	income groups	Middle-40	M40	land_footprint	LC3	Not available	2017	NA	NA	NA
ecological	land conversion	income groups	Top-20	T20	land_footprint	LC3	Not available	2017	NA	NA	NA
ecological	biodiversity breakdown	income groups	Bottom-40	B40	species_footprint	BB3	species-loss (MSA-loss) per hectare per capita	2017	0.3	0.51	-42
ecological	biodiversity breakdown	income groups	Middle-40	M40	species_footprint	BB3	species-loss (MSA-loss) per hectare per capita	2017	0.67	0.51	30.7
ecological	biodiversity breakdown	income groups	Top-20	T20	species_footprint	BB3	species-loss (MSA-loss) per hectare per capita	2017	1.86	0.51	264.9
ecological	biodiversity breakdown	income groups	Bottom-40	B40	hanpp_footprint	BB4	tonnes C per capita	2017	1.51	1.47	3
ecological	biodiversity breakdown	income groups	Middle-40	M40	hanpp_footprint	BB4	tonnes C per capita	2017	2.04	1.47	38.9
ecological	biodiversity breakdown	income groups	Top-20	T20	hanpp_footprint	BB4	tonnes C per capita	2017	3.06	1.47	108.1
ecological	ozone depletion	income groups	Bottom-40	B40	ozone_footprint	OD3	Not available	2017	NA	NA	NA
ecological	ozone depletion	income groups	Middle-40	M40	ozone_footprint	OD3	Not available	2017	NA	NA	NA
ecological	ozone depletion	income groups	Top-20	T20	ozone_footprint	OD3	Not available	2017	NA	NA	NA
social	food	income groups	Bottom-40	B40	undernourishment	NU1	percent	2017	13.55	0	13.5
social	food	income groups	Middle-40	M40	undernourishment	NU1	percent	2017	3.91	0	3.9
social	food	income groups	Top-20	T20	undernourishment	NU1	percent	2017	2.61	0	2.6
social	food	income groups	Bottom-40	B40	foodInsecurity	NU2	percent	2017	40.62	0	40.6
social	food	income groups	Middle-40	M40	foodInsecurity	NU2	percent	2017	17.66	0	17.7
social	food	income groups	Top-20	T20	foodInsecurity	NU2	percent	2017	6.66	0	6.7
social	health	income groups	Bottom-40	B40	under5death	HE1	percent	2017	93.59	0	93.6
social	health	income groups	Middle-40	M40	under5death	HE1	percent	2017	12.11	0	12.1
social	health	income groups	Top-20	T20	under5death	HE1	percent	2017	0	0	0
social	health	income groups	Bottom-40	B40	UHCindex	HE2	percent	2017	47.66	0	47.7
social	health	income groups	Middle-40	M40	UHCindex	HE2	percent	2017	9.74	0	9.7
social	health	income groups	Top-20	T20	UHCindex	HE2	percent	2017	0	0	0
social	education	income groups	Bottom-40	B40	adultLiteracy	ED1	percent	2017	29.25	0	29.3
social	education	income groups	Middle-40	M40	adultLiteracy	ED1	percent	2017	5.62	0	5.6
social	education	income groups	Top-20	T20	adultLiteracy	ED1	percent	2017	2.47	0	2.5
social	education	income groups	Bottom-40	B40	secondarySchool	ED2	percent	2017	60.07	0	60.1
social	education	income groups	Middle-40	M40	secondarySchool	ED2	percent	2017	30.21	0	30.2
social	education	income groups	Top-20	T20	secondarySchool	ED2	percent	2017	11.62	0	11.6
social	income and work	income groups	Bottom-40	B40	societalPoverty	IW1	percent	2017	95.84	0	95.8
social	income and work	income groups	Middle-40	M40	societalPoverty	IW1	percent	2017	70.05	0	70
social	income and work	income groups	Top-20	T20	societalPoverty	IW1	percent	2017	14.34	0	14.3
social	income and work	income groups	Bottom-40	B40	youthNEET	IW2	percent	2017	27.88	0	27.9
social	income and work	income groups	Middle-40	M40	youthNEET	IW2	percent	2017	20.66	0	20.7
social	income and work	income groups	Top-20	T20	youthNEET	IW2	percent	2017	10.02	0	10
social	water	income groups	Bottom-40	B40	drinkingH2O	WA1	percent	2017	63.32	0	63.3
social	water	income groups	Middle-40	M40	drinkingH2O	WA1	percent	2017	33.23	0	33.2
social	water	income groups	Top-20	T20	drinkingH2O	WA1	percent	2017	2.05	0	2
social	water	income groups	Bottom-40	B40	sanitation	WA2	percent	2017	64.49	0	64.5
social	water	income groups	Middle-40	M40	sanitation	WA2	percent	2017	43.95	0	43.9
social	water	income groups	Top-20	T20	sanitation	WA2	percent	2017	5.93	0	5.9
social	energy	income groups	Bottom-40	B40	energyAccess	EN1	percent	2017	24.02	0	24
social	energy	income groups	Middle-40	M40	energyAccess	EN1	percent	2017	0.73	0	0.7
social	energy	income groups	Top-20	T20	energyAccess	EN1	percent	2017	0	0	0
social	energy	income groups	Bottom-40	B40	energyIndoor	EN2	percent	2017	60.17	0	60.2
social	energy	income groups	Middle-40	M40	energyIndoor	EN2	percent	2017	15.55	0	15.6
social	energy	income groups	Top-20	T20	energyIndoor	EN2	percent	2017	0	0	0
social	connectivity	income groups	Bottom-40	B40	publicTrans	CO1	percent	2017	64.15	0	64.1
social	connectivity	income groups	Middle-40	M40	publicTrans	CO1	percent	2017	49.45	0	49.5
social	connectivity	income groups	Top-20	T20	publicTrans	CO1	percent	2017	24.96	0	25
social	connectivity	income groups	Bottom-40	B40	internet	CO2	percent	2017	78.44	0	78.4
social	connectivity	income groups	Middle-40	M40	internet	CO2	percent	2017	43.73	0	43.7
social	connectivity	income groups	Top-20	T20	internet	CO2	percent	2017	13.02	0	13
social	housing	income groups	Bottom-40	B40	urbanSlums	HO1	percent	2017	49.2	0	49.2
social	housing	income groups	Middle-40	M40	urbanSlums	HO1	percent	2017	16.34	0	16.3
social	housing	income groups	Top-20	T20	urbanSlums	HO1	percent	2017	0.36	0	0.4
social	equality	income groups	Bottom-40	B40	genderInequalityIndex	EQ1	0-100 scale	2017	52.85	0	52.9
social	equality	income groups	Middle-40	M40	genderInequalityIndex	EQ1	0-100 scale	2017	29.11	0	29.1
social	equality	income groups	Top-20	T20	genderInequalityIndex	EQ1	0-100 scale	2017	13.21	0	13.2
social	equality	income groups	Bottom-40	B40	racialInequality	EQ2	Not available	2017	NA	NA	NA
social	equality	income groups	Middle-40	M40	racialInequality	EQ2	Not available	2017	NA	NA	NA
social	equality	income groups	Top-20	T20	racialInequality	EQ2	Not available	2017	NA	NA	NA
social	social cohesion	income groups	Bottom-40	B40	socialSupport	SC1	percent	2017	32.97	0	33
social	social cohesion	income groups	Middle-40	M40	socialSupport	SC1	percent	2017	19.5	0	19.5
social	social cohesion	income groups	Top-20	T20	socialSupport	SC1	percent	2017	9.32	0	9.3
social	social cohesion	income groups	Bottom-40	B40	palma	SC2	percent	2017	85.61	0	85.6
social	social cohesion	income groups	Middle-40	M40	palma	SC2	percent	2017	67.23	0	67.2
social	social cohesion	income groups	Top-20	T20	palma	SC2	percent	2017	0.04	0	0
social	political voice	income groups	Bottom-40	B40	govRegimes	PV1	percent	2017	83.39	0	83.4
social	political voice	income groups	Middle-40	M40	govRegimes	PV1	percent	2017	67.84	0	67.8
social	political voice	income groups	Top-20	T20	govRegimes	PV1	percent	2017	6.6	0	6.6
social	peace and justice	income groups	Bottom-40	B40	controlCorruption	PJ1	percent	2017	76.43	0	76.4
social	peace and justice	income groups	Middle-40	M40	controlCorruption	PJ1	percent	2017	82.25	0	82.3
social	peace and justice	income groups	Top-20	T20	controlCorruption	PJ1	percent	2017	60.86	0	60.9
social	peace and justice	income groups	Bottom-40	B40	homicideOver5	PJ2	percent	2017	16.43	0	16.4
social	peace and justice	income groups	Middle-40	M40	homicideOver5	PJ2	percent	2017	29.94	0	29.9
social	peace and justice	income groups	Top-20	T20	homicideOver5	PJ2	percent	2017	31.74	0	31.7
